# Supplementary material for: VGLL4 Selectively Represses YAP-Dependent Gene Induction and Tumorigenic Phenotypes in Breast Cancer
Source: Sci Rep. 2017 Jul 21;7:6190. doi: 10.1038/s41598-017-06227-7 (PMC5522454; doi:10.1038/s41598-017-06227-7)
Supplement: Supplementary file 2 — Supplementary Table 2 [file 41598_2017_6227_MOESM2_ESM.xls]

## Sheet: Pathway Maps
Enrichment Analysis Report
Enrichment by Pathway Maps					VGLL4
#	Maps	Total	pValue	Min FDR	p-value	FDR	In Data	Network Objects from Active Data
1	Development_Regulation of epithelial-to-mesenchymal transition (EMT)	64	1.86857e-10	1.25755e-07	1.86857e-10	1.25755e-07	16	PDGF-B, Claudin-1, Frizzled, WNT, SLUG, FGF2, Caldesmon, MMP-2, TGIF, Jagged1, TWIST1, TGF-beta 3, HGF receptor (Met), Fibronectin, Tropomyosin-1, PDGF-D
2	Cell adhesion_ECM remodeling	52	9.67545e-08	2.92303e-05	9.67545e-08	2.92303e-05	12	IL-8, Kallikrein 2, IBP4, IGF-1 receptor, HB-EGF, IGF-2, MMP-2, Syndecan-2, Fibronectin, Nidogen, PLAT (TPA), TIMP3
3	Development_TGF-beta-dependent induction of EMT via SMADs	35	1.30299e-07	2.92303e-05	1.30299e-07	2.92303e-05	10	Claudin-1, HMGA2, SLUG, MKL1, MMP-2, Jagged1, TWIST1, TGF-beta 3, TGF-beta, Fibronectin
4	Expression targets of Tissue factor signaling in cancer	22	4.78297e-06	0.000712713	4.78297e-06	0.000712713	7	ITGB1, IL-8, PAR1, GRO-1, CTGF, VEGF-C, Cyr61
5	Cell adhesion_Chemokines and adhesion	100	5.29505e-06	0.000712713	5.29505e-06	0.000712713	14	Tcf(Lef), Thrombospondin 1, IL-8, G-protein alpha-i family, Caveolin-1, Caveolin-2, MMP-2, Talin, GRO-1, Syndecan-2, Fibronectin, PLAT (TPA), Actin, Zyxin
6	Development_WNT signaling pathway. Part 2	53	8.11073e-06	0.000909753	8.11073e-06	0.000909753	10	Tcf(Lef), TCF7L2 (TCF4), Claudin-1, Frizzled, WNT, SLUG, BMP4, ENC1, DKK1, ITF2
7	Development_Role of cell-cell and ECM-cell interactions in oligodendrocyte differentiation and myelination	34	1.19944e-05	0.00115318	1.19944e-05	0.00115318	8	Reticulon 4, ITGB1, NCAM1, Claudin-11, PLP1, CD9, Semaphorin 5A, Myelin basic protein
8	Cell adhesion_Tight junctions	36	1.88591e-05	0.00158652	1.88591e-05	0.00158652	8	Tcf(Lef), Claudin-1, ITGB1, Claudin-11, Caveolin-1, Prr1, Claudin-4, Actin
9	Stimulation of TGF-beta signaling in lung cancer	48	2.44182e-05	0.00182594	2.44182e-05	0.00182594	9	SLUG, ITGB1, Keratin 19, MMP-2, EGR1, TGF-beta 3, TGF-beta, Fibronectin, Tropomyosin-1
10	Development_Oligodendrocyte differentiation from adult stem cells	51	4.05596e-05	0.00272966	4.05596e-05	0.00272966	9	PDGF-B, OATP-A, BMP4, IGF-1 receptor, FGF2, MCT8, PLP1, SMAD7, Myelin basic protein
11	Colorectal cancer (general schema)	30	4.53505e-05	0.00277462	4.53505e-05	0.00277462	7	Frizzled, WNT, IL-8, IGF-1 receptor, Ephrin-B, Ephrin-B receptors, HGF receptor (Met)
12	Ligand-independent activation of Androgen receptor in Prostate Cancer	67	6.81727e-05	0.00345269	6.81727e-05	0.00345269	10	Tcf(Lef), Frizzled, IBP3, IGF-1 receptor, FGF2, PP2A regulatory, FGFR2, ErbB3, FGF1, Neuregulin 1
13	Development_Growth factors in regulation of oligodendrocyte precursor cell proliferation	67	6.81727e-05	0.00345269	6.81727e-05	0.00345269	10	KV1.5, IGF-1 receptor, FGF2, c-Fos, PLP1, Tenascin-C, HGF receptor (Met), Fibronectin, Neuregulin 1, Myelin basic protein
14	Androgen receptor activation and downstream signaling in Prostate cancer	110	7.18241e-05	0.00345269	7.18241e-05	0.00345269	13	ADAM9, SPRY2, IL-8, Kallikrein 2, IBP3, IGF-1 receptor, FGF2, PAR1, FGFR2, SGK1, Caveolin-1, Clusterin, FGF1
15	Development_YAP/TAZ-mediated co-regulation of transcription	56	8.72227e-05	0.00378429	8.72227e-05	0.00378429	9	SLUG, Neurotractin, ITGB2, CTGF, TWIST1, CDK6, HBP17, Cyr61, SOX9
16	Cell adhesion_Ephrin signaling	45	0.000103402	0.00378429	0.000103402	0.00378429	8	p120GAP, G-protein alpha-i family, Ephrin-A receptors, Ephrin-B, Ephrin-B receptors, Ephrin-B receptor 1, Ephrin-A, Ephrin-A5
17	Chemotaxis_CCR4-induced chemotaxis of immune cells	34	0.000106837	0.00378429	0.000106837	0.00378429	7	ITGB1, G-protein alpha-i family, ITGB2, RASSF5, Talin, Cytohesin1, ICAM1
18	Mechanism of action of CCR4 antagonists in asthma and atopic dermatitis (Variant 1)	34	0.000106837	0.00378429	0.000106837	0.00378429	7	ITGB1, G-protein alpha-i family, ITGB2, RASSF5, Talin, Cytohesin1, ICAM1
19	CCR4-dependent immune cell chemotaxis in asthma and atopic dermatitis	34	0.000106837	0.00378429	0.000106837	0.00378429	7	ITGB1, G-protein alpha-i family, ITGB2, RASSF5, Talin, Cytohesin1, ICAM1
20	High shear stress-induced platelet activation	46	0.00012159	0.00389667	0.00012159	0.00389667	8	L1CAM, G-protein alpha-i family, PAR1, Gas6, Ephrin-A receptor 4, Talin, Ephrin-B receptor 1, Fibronectin
21	Development_TGF-beta-dependent induction of EMT via RhoA, PI3K and ILK.	46	0.00012159	0.00389667	0.00012159	0.00389667	8	Claudin-1, SLUG, MKL1, Caldesmon, TGF-beta 3, Fibronectin, Tropomyosin-1, Actin
22	Chemotaxis_Leukocyte chemotaxis	75	0.000179956	0.00550503	0.000179956	0.00550503	10	ITGB1, G-protein alpha-i family, ITGB2, RASSF5, Talin, Cytohesin1, Fibronectin, SDF-1, Actin, ICAM1
23	Development_Neural stem cell lineage commitment (schema)	38	0.000223489	0.00653947	0.000223489	0.00653947	7	Reticulon 4, BMP4, MAP-1B, PLP1, Nestin, LIF, Myelin basic protein
24	Regulation of AKT(PKB)/ GSK3 beta cascade in bipolar disorder	54	0.00038451	0.0107823	0.00038451	0.0107823	8	IGF-1 receptor, G-protein alpha-i family, G-protein alpha-i1, FGF2, GDNF, BDNF, GFRalpha1, Neuregulin 1
25	Cytoskeleton remodeling_Reverse signaling by ephrin B	31	0.000479196	0.0128244	0.000479196	0.0128244	6	G-protein alpha-i family, Tubulin alpha, Ephrin-B, Ephrin-B receptors, PINCH-2, SDF-1
26	Cell adhesion_Integrin inside-out signaling	56	0.000495445	0.0128244	0.000495445	0.0128244	8	ITGB1, G-protein alpha-i family, PAR1, ITGB2, Talin, Cytohesin1, Fibronectin, SDF-1
27	Multiple sclerosis (general schema)	21	0.000525512	0.0130989	0.000525512	0.0130989	5	FGF2, Jagged1, Fibronectin, LIF, ICAM1
28	Cell adhesion_Integrin inside-out signaling in T cells	74	0.000751858	0.0169181	0.000751858	0.0169181	9	ITGB1, PREL1, G-protein alpha-i family, ITGB2, RASSF5, Talin, Cytohesin1, SDF-1, ICAM1
29	Regulation of GSK3 beta in bipolar disorder	46	0.000754148	0.0169181	0.000754148	0.0169181	7	Frizzled, WNT, Nucleoredoxin, FGF2, PP2A regulatory, BDNF, NT-3
30	FGF signaling in pancreatic cancer	46	0.000754148	0.0169181	0.000754148	0.0169181	7	FGF2, c-Fos, FGFR2, FGF1, HBP17, Syndecan-1, PLAT (TPA)
31	Development_Epigenetic and transcriptional regulation of oligodendrocyte precursor cell differentiation and myelination	34	0.000804609	0.0174678	0.000804609	0.0174678	6	TCF7L2 (TCF4), Frizzled, PLP1, Jagged1, SOX9, Myelin basic protein
32	Development_TGF-beta-dependent induction of EMT via MAPK	47	0.000861215	0.0181124	0.000861215	0.0181124	7	Claudin-1, ITGB1, c-Fos, MMP-2, TGF-beta 3, TGF-beta, Fibronectin
33	Transport_RAB3 regulation pathway	14	0.000934768	0.0190636	0.000934768	0.0190636	4	RAB3IP, Slp5, Rab-3B, Rab-3
34	Glucocorticoid-induced elevation of intraocular pressure as glaucoma risk factor	62	0.000991658	0.0194401	0.000991658	0.0194401	8	Thrombospondin 1, ITGB1, CLIM1, MMP-2, Syndecan-4, HGF receptor (Met), Fibronectin, PLAT (TPA)
35	Development_GDNF signaling	24	0.001011	0.0194401	0.001011	0.0194401	5	ITGB1, NCAM1, GDNF, Talin, GFRalpha1
36	Cytoskeleton remodeling_Keratin filaments	36	0.00110177	0.0205969	0.00110177	0.0205969	6	Keratin 19, Tubulin alpha, Plakophilin 2, Keratin 7, Desmoplakin, BPAG1
37	Development_MAG-dependent inhibition of neurite outgrowth	37	0.0012787	0.0232585	0.0012787	0.0232585	6	Reticulon 4, MRLC, MyHC, BDNF, NT-3, p200RhoGAP
38	Main pathways of Schwann cells transformation in neurofibromatosis type 1	80	0.00132467	0.0234605	0.00132467	0.0234605	9	PDGF-B, ITGB1, IGF-1 receptor, c-Fos, ErbB3, Neuregulin 1, SOX9, SDF-1, Myelin basic protein
39	Chemotaxis_Inhibitory action of lipoxins on IL-8- and Leukotriene B4-induced neutrophil migration	51	0.0014147	0.0244127	0.0014147	0.0244127	7	IL-8, G-protein alpha-i family, MRLC, ITGB2, Talin, PPAPDC2, ICAM1
40	Role of tumor microenvironment in plexiform neurofibroma formation in neurofibromatosis type 1	39	0.00169689	0.0285502	0.00169689	0.0285502	6	PDGF-B, FGF2, c-Kit, Midkine, MMP-2, Fibronectin
41	Development_Positive regulation of STK3/4 (Hippo) pathway and negative regulation of YAP/TAZ function	70	0.00219911	0.0346393	0.00219911	0.0346393	8	Ajuba, MPP5, AMPK gamma subunit, RASSF5, Angiomotin (AMOT), Schwannomin (NF2), LIF, Willin
42	Development_Regulation of lung epithelial progenitor cell differentiation	41	0.00221148	0.0346393	0.00221148	0.0346393	6	Tcf(Lef), Frizzled, WNT, BMP4, FGFR2, Jagged1
43	Tau pathology in Alzheimer disease	55	0.00221321	0.0346393	0.00221321	0.0346393	7	NR2, Syndecan-3, Calpain 2(m), Syndecan-4, Syndecan-2, PP2C, Syndecan-1
44	Impaired inhibitory action of lipoxins on neutrophil migration in CF	56	0.0024586	0.0376055	0.0024586	0.0376055	7	IL-8, G-protein alpha-i family, MRLC, ITGB2, Talin, PPAPDC2, ICAM1
45	Development_Role of proteases in hematopoietic stem cell mobilization	18	0.00257121	0.0384538	0.00257121	0.0384538	4	c-Kit, MMP-2, Fibronectin, SDF-1
46	IGF family signaling in colorectal cancer	60	0.00365543	0.0534805	0.00365543	0.0534805	7	IL-8, IBP3, IBP, IGF-1 receptor, c-Fos, IGF-2, Clusterin
47	Cytoskeleton remodeling_TGF, WNT and cytoskeletal remodeling	111	0.00389233	0.0557348	0.00389233	0.0557348	10	Tcf(Lef), TCF7L2 (TCF4), Frizzled, WNT, MRLC, Caveolin-1, Talin, Fibronectin, PLAT (TPA), Actin
48	Cell adhesion_Integrin inside-out signaling in neutrophils	77	0.00400951	0.0562166	0.00400951	0.0562166	8	IL-8, PREL1, G-protein alpha-i family, ITGB2, Talin, GRO-1, Cytohesin1, ICAM1
49	Cell adhesion_IL-8-dependent cell migration and adhesion	33	0.00441647	0.0606589	0.00441647	0.0606589	5	IL-8, G-protein alpha-i family, ITGB2, RASSF5, ICAM1
50	Development_HGF-dependent inhibition of TGF-beta-induced EMT	34	0.00503921	0.0664978	0.00503921	0.0664978	5	c-Fos, TGIF, HGF receptor (Met), SMAD7, PGES

## Sheet: Process Networks
Enrichment Analysis Report
Enrichment by Process Networks					VGLL4
#	Networks	Total	pValue	Min FDR	p-value	FDR	In Data	Network Objects from Active Data
1	Development_Regulation of angiogenesis	222	1.77112e-10	2.72752e-08	1.77112e-10	2.72752e-08	37	Galpha(q)-specific peptide GPCRs, Reticulon 4, Thrombospondin 1, ITGB1, IL-8, MALT1, p120GAP, CD13, Galpha(i)-specific peptide GPCRs, G-protein alpha-i family, G-protein alpha-i1, Syndecan-3, Ephrin-A receptors, COUP-TFII, IGFBP7/8, PCAF, Annexin II, DDAH1, HB-EGF, RhoB, Ephrin-B2, Ephrin-B, Ephrin-A receptor 4, Ephrin-B receptors, MMP-2, Angiomotin (AMOT), Secretogranin II, Clusterin, CTGF, PGAR…
2	Development_Neurogenesis_Axonal guidance	230	6.92574e-09	5.33282e-07	6.92574e-09	5.33282e-07	35	Reticulon 4, L1CAM, ITGB1, NCAM1, Ephrin-A receptors, Ephrin-A receptor 3, SLIT3, ENC1, Semaphorin 3D, MyHC, ADAM23, Semaphorin 3E, Integrin, ITGB2, CRMP4, Ephrin-B2, Ephrin-B, Ephrin-A receptor 4, Reelin, Ephrin-B receptors, Ephrin-B receptor 2, MENA, BDNF, FEZ2, Plexin D1, NT-3, Ephrin-B receptor 1, Syndecan-2, MYH9, Neuropilin-2, SLIT2, Semaphorin 5A, Ephrin-A, Ephrin-A5, Actin
3	Development_EMT_Regulation of epithelial-to-mesenchymal transition	225	4.81612e-08	2.47228e-06	4.81612e-08	2.47228e-06	33	PDGF-B, Claudin-1, Frizzled, WNT, HMGA2, SLUG, ITGB1, MKL1, BMP4, G-protein alpha-i family, FGF2, Caldesmon, c-Fos, FGFR2, IGF-2, MMP-2, TGIF, Jagged1, CTGF, EGR1, FGF1, TWIST1, Nestin, TGF-beta 3, TGF-beta, HGF receptor (Met), Desmoplakin, SMAD7, Fibronectin, SOX9, Tropomyosin-1, Actin, PDGF-D
4	Cell adhesion_Attractive and repulsive receptors	175	8.07054e-08	3.10716e-06	8.07054e-08	3.10716e-06	28	L1CAM, ITGB1, NCAM1, p120GAP, Ephrin-A receptors, Ephrin-A receptor 3, SLIT3, Semaphorin 3E, Integrin, ITGB2, Ephrin-B2 (CTF2), Ephrin-B2, Ephrin-B, Ephrin-A receptor 4, Ephrin-B receptors, Ephrin-B receptor 2, MENA, Plexin D1, Ephrin-B receptor 1, HGF receptor (Met), Fibronectin, Neuropilin-2, SLIT2, Semaphorin 5A, Ephrin-A, Ephrin-A5, Actin, ICAM1
5	Development_Blood vessel morphogenesis	228	2.20673e-07	6.79674e-06	2.20673e-07	6.79674e-06	32	Galpha(q)-specific peptide GPCRs, L1CAM, Tissue kallikreins, BMP4, Galpha(i)-specific peptide GPCRs, G-protein alpha-i family, G-protein alpha-i1, FGF2, PAR1, IGFBP7/8, PCAF, c-Fos, HB-EGF, MMP-19, Jagged1, CTGF, ABCG2, PGAR, FGF1, HGF receptor (Met), VEGF-C, PDE, Fibronectin, Neuregulin 1, Cyr61, EPAS1, Neuropilin-2, SLIT2, Pitx2, SDF-1, PLAT (TPA), ICAM1
6	Cell adhesion_Platelet-endothelium-leucocyte interactions	174	9.37378e-07	2.40594e-05	9.37378e-07	2.40594e-05	26	PDGF-B, OLR1, Thrombospondin 1, ITGB1, DDR2, IL-8, FGF2, IGFBP7, IGFBP7/8, KAL1, ITGB2, MMP-2, CTGF, Ephrin-B receptor 1, TGF-beta 3, TGF-beta, CD9, HGF receptor (Met), Fibronectin, DNAM1, VLDLR, Cyr61, PLAT (TPA), IL-18, ICAM1, PDGF-D
7	Cytoskeleton_Actin filaments	176	3.92319e-06	8.63103e-05	3.92319e-06	8.63103e-05	25	Utrophin, Myosin I, Ankyrin-G, Annexin VI, Tropomyosin-4, Tropomyosin, Fascin, MRLC, Annexin II, MyHC, Talin, Formin, Transgelin, MYH9, Beta-fodrin, SPTBN(spectrin1-4), Piccolo, Tropomyosin-1, SDF-1, Actin muscle, Actin, ACTC, BPAG1, Zyxin, SVIL
8	Development_Skeletal muscle development	144	4.52443e-06	8.70953e-05	4.52443e-06	8.70953e-05	22	Utrophin, CRP3 (MLP), ITGB1, MKL1, Tropomyosin-4, Tropomyosin, MAP-1B, FGF2, Caldesmon, PCAF, Smooth muscle myosin, MYRL2, MRLC, HB-EGF, MyHC, TWIST1, Transgelin, HGF receptor (Met), Tropomyosin-1, Actin muscle, Actin, SVIL
9	Muscle contraction	173	2.88352e-05	0.000493402	2.88352e-05	0.000493402	23	OTR, Galpha(q)-specific peptide GPCRs, Thrombospondin 1, Annexin VI, Tropomyosin, Kv2.1, Galpha(i)-specific peptide GPCRs, G-protein alpha-i family, Galpha(i)-specific prostanoid GPCRs, Galpha(q)-specific prostanoid GPCRs, Caldesmon, Smooth muscle myosin, MYRL2, MRLC, MyHC, MaxiK alpha subunit, Galanin, Troponin C, cardiac, Tropomyosin-1, Junctin, Actin muscle, Actin, ACTC
10	Development_Cartilage development	66	0.000128415	0.0019776	0.000128415	0.0019776	12	BMP4, BMP6, Fibrillin 1, Fibrillin, Matrilin-3, COL1A1, CTGF, TGF-beta 3, SMAD7, Fibronectin, SOX9, BMP5
11	Development_Neurogenesis_Synaptogenesis	180	0.000153777	0.00215288	0.000153777	0.00215288	22	Frizzled, WNT, Thrombospondin 1, TSLC1, SynGAP, NR2A, FGF2, FGFR2, Ephrin-B2, Ephrin-B, Ephrin-B receptors, Ephrin-B receptor 2, BDNF, Synaptopodin, ErbB3, NT-3, Ephrin-B receptor 1, Neuregulin 1, Ionotropic glutamate receptor, Neurexin beta, Piccolo, Actin
12	Development_Ossification and bone remodeling	157	0.000173839	0.00223093	0.000173839	0.00223093	20	Frizzled, WNT, IBP, IBP4, BMP4, BMP6, DSPP, Annexin II, FGFR2, IGF-2, SLC26A2, ENPP1, Chordin-like 1, ETS, ETS2, TWIST1, TGF-beta, SMAD7, BMP5, PTHrP
13	Cell adhesion_Cell-matrix interactions	211	0.000238565	0.00282608	0.000238565	0.00282608	24	Thrombospondin 1, ITGB1, ADAM9, Fibrillin 1, Fibrillin, LAMC2, ADAM-TS15, Fibrillin 2, ADAM23, Integrin, ITGB2, BETA-IG-H3, MMP-19, Tenascin-C, Fibulin-5, MMP-2, COL16A1, COL1A1, Fibronectin, Fibulin-3, Nidogen, Nidogen-2, Layilin, TIMP3
14	Cell adhesion_Integrin-mediated cell-matrix adhesion	214	0.00029548	0.00325028	0.00029548	0.00325028	24	Tcf(Lef), ITGB1, Fibrillin 1, ITGB8, MRLC, Tubulin alpha, Tubulin alpha-4A, MyHC, Integrin, ITGB2, RhoB, RHG7, Caveolin-1, Tenascin-C, Caveolin-2, Talin, Syndecan-4, CD9, Fibronectin, Cyr61, Myosin X, Actin, RhoE, Zyxin
15	Cell adhesion_Synaptic contact	184	0.000554745	0.00569538	0.000554745	0.00569538	21	L1CAM, NCAM1, SynGAP, NR2A, Neurotractin, Ephrin-B2 (CTF2), Ephrin-B2, Ephrin-B, Ephrin-B receptors, Ephrin-B receptor 2, Synaptopodin, Formin, Ephrin-B receptor 1, Syndecan-2, Neurexin alpha, Neurexin beta, Ephrin-A, Ephrin-A5, GABA-A receptor epsilon subunit, Actin, GABA-A receptor alpha-3 subunit
16	Reproduction_Feeding and Neurohormone signaling	210	0.00131467	0.0124817	0.00131467	0.0124817	22	Galpha(q)-specific peptide GPCRs, PSG2, ADAM9, Cathepsin D, IBP3, Galpha(i)-specific peptide GPCRs, G-protein alpha-i family, G-protein alpha-i1, B4GT1, PPAP2, LPP3, c-Kit, IL-11, c-Fos, PP2A regulatory, Integrin, PP2A structural, TGF-beta, CD9, SOX9, PSG-5, PTHrP
17	Proliferation_Negative regulation of cell proliferation	184	0.00137785	0.0124817	0.00137785	0.0124817	20	IL-8, IBP3, IBP, IBP4, IGF-1 receptor, Galpha(i)-specific peptide GPCRs, G-protein alpha-i family, IGFBP7, PCAF, IBP2, GAS1, WISP2, GRO-1, EGR1, Schwannomin (NF2), TGF-beta 3, TGF-beta, Pitx2, IBP5, PTHrP
18	Cell adhesion_Amyloid proteins	195	0.00276645	0.0236685	0.00276645	0.0236685	20	Tcf(Lef), FZD8, Frizzled, WNT16, WNT, Reticulon 4, ADAM9, Cathepsin D, SHC3, Caveolin-1, MENA, Jagged1, NT-3, DREAM, Plakophilin 4, Fibronectin, Nidogen, Neurexin beta, Actin, p200RhoGAP
19	Cytoskeleton_Regulation of cytoskeleton rearrangement	183	0.00305088	0.0247282	0.00305088	0.0247282	19	Ankyrin-G, G-protein alpha-i family, G-protein alpha-i1, MRLC, Tubulin alpha, MyHC, RHG7, Talin, Beta-fodrin, SPTBN(spectrin1-4), PARD6B, PARD6, SDF-1, Actin muscle, Actin, ACTC, BPAG1, Zyxin, SVIL
20	Proteolysis_Connective tissue degradation	119	0.00342043	0.0263373	0.00342043	0.0263373	14	ADAM9, Tissue kallikreins, Kallikrein 2, ADAM-TS15, ADAM23, MMP-19, Tenascin-C, MMP-2, ADAM19, COL16A1, Fibronectin, Nidogen, PLAT (TPA), TIMP3
21	Chemotaxis	137	0.00495315	0.0363231	0.00495315	0.0363231	15	Galpha(q)-specific peptide GPCRs, NCAM1, IL-8, EMAPII, Galpha(i)-specific peptide GPCRs, G-protein alpha-i family, FGF2, KAL1, Integrin, ITGB2, GRO-1, GRO-2, Cyr61, SLIT2, SDF-1
22	Cell adhesion_Cadherins	180	0.00576808	0.0403765	0.00576808	0.0403765	18	Tcf(Lef), Frizzled, WNT, ITGB1, Cadherin 18 (or 14), type II, Nectin-3, WISP2, Plakophilin 2, PTPR-mu, Reelin, DKK1, Formin, Prr1, HGF receptor (Met), Plakophilin 4, VLDLR, Actin, BPAG1
23	Cardiac development_BMP_TGF_beta_signaling	117	0.00763029	0.0510898	0.00763029	0.0510898	13	SLUG, TGF-beta receptor type III (betaglycan), CRP3 (MLP), BMP4, BMP6, PCAF, MyHC, TGF-beta 3, SMAD7, Troponin C, cardiac, SOX9, Pitx2, ACTC
24	Reproduction_FSH-beta signaling pathway	160	0.00898648	0.0576632	0.00898648	0.0576632	16	TGF-beta receptor type III (betaglycan), IBP3, IBP, BMP4, IGF-1 receptor, PSG1, G-protein alpha-i family, FSRP, c-Fos, PP2A regulatory, PSG13, PP2A structural, CTGF, EGR1, PSG-5, PSG11
25	Cell adhesion_Cell junctions	162	0.0100738	0.0620544	0.0100738	0.0620544	16	Tcf(Lef), Claudin-1, ITGB1, Nectin-3, Tubulin alpha, Claudin-11, Plakophilin 2, Caveolin-1, Prr1, Desmoplakin, Plakophilin 4, Beta-fodrin, PARD6, Claudin-4, Actin, BPAG1
26	Signal transduction_WNT signaling	177	0.010611	0.0628499	0.010611	0.0628499	17	Tcf(Lef), TCF7L2 (TCF4), Frizzled, WNT16, WNT, SLUG, G-protein alpha-i family, c-Fos, PP2A regulatory, HB-EGF, WISP2, AKAP12, MMP-2, PP2A structural, TGF-beta 3, TGF-beta, Fibronectin
27	Proteolysis_ECM remodeling	85	0.0124901	0.0712398	0.0124901	0.0712398	10	Kallikrein 2, MMP-19, Tenascin-C, MMP-2, Clusterin, CTGF, Fibronectin, Nidogen, PLAT (TPA), TIMP3
28	Signal transduction_Androgen receptor nuclear signaling	126	0.0138263	0.0760447	0.0138263	0.0760447	13	NR2C1 (TR2), ADAM9, IBP3, AES (GRG), PAR1, PCAF, Caveolin-1, MMP-2, PMEPA1, TGIF, Maspin, IBP5, SVIL
29	Inflammation_Complement system	75	0.0153958	0.0817568	0.0153958	0.0817568	9	C4b, C4, C4a, MBL2, ITGB2, Factor H, Clusterin, CD59, C1r
30	Cytoskeleton_Intermediate filaments	81	0.0243791	0.125146	0.0243791	0.125146	9	Keratin 19, Tubulin alpha, Plakophilin 2, Keratin 7, Nestin, Desmoplakin, DLC1 (Dynein LC8a), Actin, BPAG1
31	Cell adhesion_Integrin priming	110	0.0277002	0.137607	0.0277002	0.137607	11	ITGB1, G-protein alpha-i family, PAR1, Calpain 2(m), Integrin, ITGB2, Talin, Cytohesin1, Fibronectin, SDF-1, Actin
32	Signal Transduction_TGF-beta, GDF and Activin signaling	154	0.029554	0.142229	0.029554	0.142229	14	TGF-beta receptor type III (betaglycan), IGF-1 receptor, c-Kit, FSRP, LTBP3, c-Fos, PP2A regulatory, HIPK2, Integrin, PP2A structural, TGIF, CDK6, TGF-beta 3, SMAD7
33	Signal Transduction_BMP and GDF signaling	91	0.0467224	0.214976	0.0467224	0.214976	9	BMP4, TLE1, BMP6, FSRP, PP2A regulatory, PP2A structural, CDK6, SMAD7, SOX9
34	Cell cycle_G1-S Growth factor regulation	195	0.0474622	0.214976	0.0474622	0.214976	16	Tcf(Lef), TCF7L2 (TCF4), IGF-1 receptor, G-protein alpha-i family, FGF2, PAR1, LTBP3, c-Fos, PP2A regulatory, PPP2R2B, IGF-2, FGF1, CDK6, TGF-beta 3, TGF-beta, HGF receptor (Met)
35	Cardiac development_Wnt_beta-catenin, Notch, VEGF, IP3 and integrin signaling	151	0.0509327	0.224104	0.0509327	0.224104	13	Tcf(Lef), Frizzled, WNT, Thrombospondin 1, CRP3 (MLP), ITGB1, MKL1, Fibrillin 1, MyHC, Plakophilin 2, Adrenomedullin, DKK1, Neuropilin-2
36	Apoptosis_Anti-Apoptosis mediated by external signals via PI3K/AKT	233	0.0602737	0.257837	0.0602737	0.257837	18	PDGF-B, IL-8, IGF-1 receptor, G-protein alpha-i family, FGF2, PP2A regulatory, FGFR2, GDNF, BDNF, PP2A structural, ErbB3, NT-3, FGF1, HGF receptor (Met), VEGF-C, GFRalpha1, Fibronectin, Neuregulin 1
37	Signal transduction_NOTCH signaling	235	0.0643876	0.267992	0.0643876	0.267992	18	PDGF-B, FZD8, Frizzled, WNT16, WNT, TLE1, PCAF, c-Fos, HB-EGF, ErbB3, Jagged1, TGF-beta 3, TGF-beta, FZD7, Neuregulin 1, EPAS1, NEURL1, PDGF-D
38	Reproduction_Progesterone signaling	214	0.0919911	0.372806	0.0919911	0.372806	16	OTR, Galpha(q)-specific peptide GPCRs, Tcf(Lef), Frizzled, WNT, PAQR7, IGF-1 receptor, G-protein alpha-i family, PCAF, MMP-2, HGF receptor (Met), DLC1 (Dynein LC8a), Fibronectin, Pitx2, GABA-A receptor epsilon subunit, GABA-A receptor alpha-3 subunit
39	Cell adhesion_Leucocyte chemotaxis	204	0.111506	0.440306	0.111506	0.440306	15	Galpha(q)-specific peptide GPCRs, ITGB1, IL-8, Galpha(i)-specific peptide GPCRs, G-protein alpha-i family, Tubulin alpha, ITGB2, RASSF5, Talin, GRO-1, Cytohesin1, GRO-2, SDF-1, Actin, ICAM1
40	Development_Neurogenesis in general	192	0.127176	0.489629	0.127176	0.489629	14	FZD8, Frizzled, WNT, SIM2, G-protein alpha-i family, SHC3, GDNF, Midkine, Jagged1, EGR1, Nestin, CD9, GFRalpha1, Myelin basic protein
41	Signal transduction_ESR1-nuclear pathway	216	0.156298	0.58707	0.156298	0.58707	15	LMO4, Cathepsin D, BMP6, IGF-1 receptor, ADA, c-Fos, Keratin 19, Caveolin-1, Adrenomedullin, ErbB3, EBBP, Galanin, DLC1 (Dynein LC8a), Neuregulin 1, SDF-1
42	Signal transduction_Androgen receptor signaling cross-talk	72	0.171615	0.618171	0.171615	0.618171	6	Frizzled, WNT, IGF-1 receptor, HB-EGF, Caveolin-1, Neuregulin 1
43	Development_Hedgehog signaling	254	0.172606	0.618171	0.172606	0.618171	17	TCF7L2 (TCF4), Frizzled, BMP4, G-protein alpha-i family, COUP-TFII, FGFR2, GAS1, G-protein alpha-olf, Midkine, ETS2, FOXE1, DYRK2, Jagged1, EGR1, SOX9, Pitx2, PTHrP
44	Proliferation_Positive regulation cell proliferation	221	0.177442	0.621049	0.177442	0.621049	15	ITGB1, DDR2, IGF-1 receptor, Galpha(i)-specific peptide GPCRs, G-protein alpha-i family, FGF2, c-Kit, IL-11, LIFR, c-Fos, MRLC, FGFR2, HGF receptor (Met), VEGF-C, LIF
45	Signal transduction_ERBB-family signaling	75	0.195362	0.654203	0.195362	0.654203	6	p120GAP, c-Fos, HB-EGF, ErbB3, Neuregulin 1, MKP-2
46	Signal transduction_ESR1-membrane pathway	91	0.195411	0.654203	0.195411	0.654203	7	IGF-1 receptor, G-protein alpha-i family, c-Fos, HB-EGF, Caveolin-1, ErbB3, Neuregulin 1
47	Apoptosis_Apoptosis stimulation by external signals	144	0.21774	0.698969	0.21774	0.698969	10	Cathepsin D, p120GAP, c-Fos, HB-EGF, BDNF, NT-3, TGF-beta 3, TGF-beta, DR6(TNFRSF21), Neuregulin 1
48	Blood coagulation	94	0.21786	0.698969	0.21786	0.698969	7	Thrombospondin 1, TFPI, PAR1, Caveolin-1, MMP-2, CD9, PLAT (TPA)
49	Signal Transduction_Cholecystokinin signaling	106	0.315188	0.99059	0.315188	0.99059	7	Galpha(q)-specific peptide GPCRs, PLC-epsilon, Galpha(i)-specific peptide GPCRs, G-protein alpha-i family, FGF2, c-Fos, FGFR2
50	Signal transduction_Leptin signaling	107	0.323683	0.996943	0.323683	0.996943	7	c-Fos, AMPK gamma subunit, MMP-2, Clusterin, EGR1, Galanin, ABCA1

## Sheet: GO Processes
Enrichment Analysis Report
Enrichment by GO Processes					VGLL4
#	Processes	Total	pValue	Min FDR	p-value	FDR	In Data	Network Objects from Active Data
1	system development	5761	2.74325e-50	2.10133e-46	2.74325e-50	2.10133e-46	372	EVC, OTR, Galpha(q)-specific peptide GPCRs, Protocadherin 9, SLC38A2, Utrophin, PDGF-B, PTPR-gamma, Guanylate cyclase, Tcf(Lef), TCF7L2 (TCF4), LISCH7, Myosin I, Claudin-1, FZD8, Frizzled, MDGA1, WNT16, WNT, Aldose reductase, ALDR, Reticulon 4, Fra-2, HMGA2, TIRAP (Mal), LMO4, STARD13, N-chimaerin, Thrombospondin 1, Ankyrin-G, SLC7A5, FNBP1, TSLC1, SLUG, L1CAM, Kif2a, TGF-beta receptor type III (…
2	anatomical structure morphogenesis	2968	3.57381e-48	1.36877e-44	3.57381e-48	1.36877e-44	247	Galpha(q)-specific peptide GPCRs, PDGF-B, Tcf(Lef), TCF7L2 (TCF4), Myosin I, FZD8, Frizzled, WNT16, WNT, Reticulon 4, HMGA2, LMO4, STARD13, N-chimaerin, Thrombospondin 1, Ankyrin-G, TSLC1, SLUG, L1CAM, TGF-beta receptor type III (betaglycan), CRP3 (MLP), LHX9, ITGB1, RBM15/MKL1 fusion protein, Cathepsin D, SPRY2, NCAM1, IL-8, Dynamin, DACT1, Tissue kallikreins, Kallikrein 2, CYP26B1, Tropomyosin,…
3	multicellular organism development	6564	4.88622e-46	1.24761e-42	4.88622e-46	1.24761e-42	394	EVC, OTR, Galpha(q)-specific peptide GPCRs, Protocadherin 9, SLC38A2, Utrophin, PDGF-B, PTPR-gamma, Guanylate cyclase, Tcf(Lef), TCF7L2 (TCF4), LISCH7, Myosin I, Claudin-1, FZD8, Frizzled, MDGA1, WNT16, WNT, Aldose reductase, ALDR, Reticulon 4, Fra-2, HMGA2, TIRAP (Mal), LMO4, STARD13, N-chimaerin, Thrombospondin 1, Ankyrin-G, SLC7A5, FNBP1, TSLC1, SLUG, L1CAM, Kif2a, TGF-beta receptor type III (…
4	developmental process	7509	6.81957e-45	1.30595e-41	6.81957e-45	1.30595e-41	426	EVC, OTR, Galpha(q)-specific peptide GPCRs, Protocadherin 9, SLC38A2, Utrophin, PDGF-B, PTPR-gamma, Guanylate cyclase, Tcf(Lef), TCF7L2 (TCF4), UGCG, LISCH7, ORP-family, Myosin I, Claudin-1, FZD8, Frizzled, MDGA1, WNT16, WNT, Aldose reductase, ALDR, CYP24A1, Reticulon 4, Fra-2, HMGA2, TIRAP (Mal), LMO4, STARD13, N-chimaerin, Thrombospondin 1, Ankyrin-G, SLC7A5, FNBP1, TSLC1, SLUG, Cathepsin C, L1…
5	single-multicellular organism process	7480	5.52009e-44	8.45678e-41	5.52009e-44	8.45678e-41	423	EVC, OTR, Galpha(q)-specific peptide GPCRs, Protocadherin 9, SLC38A2, Utrophin, PDGF-B, PTPR-gamma, Guanylate cyclase, Tcf(Lef), TCF7L2 (TCF4), LISCH7, Myosin I, Claudin-1, FZD8, Frizzled, MDGA1, WNT16, WNT, Aldose reductase, ALDR, CYP24A1, Reticulon 4, Fra-2, HMGA2, TIRAP (Mal), LMO4, STARD13, N-chimaerin, Thrombospondin 1, Ankyrin-G, SLC7A5, FNBP1, TSLC1, SLUG, L1CAM, Kif2a, TGF-beta receptor t…
6	anatomical structure development	7102	8.49965e-44	1.08512e-40	8.49965e-44	1.08512e-40	409	EVC, OTR, Galpha(q)-specific peptide GPCRs, Protocadherin 9, SLC38A2, Utrophin, PDGF-B, PTPR-gamma, Guanylate cyclase, Tcf(Lef), TCF7L2 (TCF4), UGCG, LISCH7, ORP-family, Myosin I, Claudin-1, FZD8, Frizzled, MDGA1, WNT16, WNT, Aldose reductase, ALDR, Reticulon 4, Fra-2, HMGA2, TIRAP (Mal), LMO4, STARD13, N-chimaerin, Thrombospondin 1, Ankyrin-G, SLC7A5, FNBP1, TSLC1, SLUG, L1CAM, Kif2a, TGF-beta r…
7	single-organism developmental process	7411	2.7873e-43	3.05011e-40	2.7873e-43	3.05011e-40	419	EVC, OTR, Galpha(q)-specific peptide GPCRs, Protocadherin 9, SLC38A2, Utrophin, PDGF-B, PTPR-gamma, Guanylate cyclase, Tcf(Lef), TCF7L2 (TCF4), LISCH7, ORP-family, Myosin I, Claudin-1, FZD8, Frizzled, MDGA1, WNT16, WNT, Aldose reductase, ALDR, CYP24A1, Reticulon 4, Fra-2, HMGA2, TIRAP (Mal), LMO4, STARD13, N-chimaerin, Thrombospondin 1, Ankyrin-G, SLC7A5, FNBP1, TSLC1, SLUG, Cathepsin C, L1CAM, K…
8	cell differentiation	4654	4.13539e-39	3.95963e-36	4.13539e-39	3.95963e-36	304	Galpha(q)-specific peptide GPCRs, PDGF-B, PTPR-gamma, Tcf(Lef), TCF7L2 (TCF4), LISCH7, ORP-family, Myosin I, FZD8, Frizzled, MDGA1, WNT16, WNT, CYP24A1, Reticulon 4, Fra-2, HMGA2, TIRAP (Mal), LMO4, N-chimaerin, Ankyrin-G, SLC7A5, FNBP1, TSLC1, SLUG, L1CAM, Kif2a, TGF-beta receptor type III (betaglycan), CRP3 (MLP), LHX9, ITGB1, ADAM9, PAQR7, RBM15/MKL1 fusion protein, MKL1, SPRY2, NCAM1, Dynamin…
9	regulation of multicellular organismal process	3767	1.58999e-38	1.35326e-35	1.58999e-38	1.35326e-35	265	MAFbx, OTR, Galpha(q)-specific peptide GPCRs, PDGF-B, PTPR-gamma, Guanylate cyclase alpha, Guanylate cyclase, Tcf(Lef), TCF7L2 (TCF4), Frizzled, MDGA1, WNT, Reticulon 4, HMGA2, TIRAP (Mal), Vasohibin 2, STARD13, N-chimaerin, Thrombospondin 1, Annexin VI, TSLC1, SLUG, NTF2, L1CAM, TGF-beta receptor type III (betaglycan), CRP3 (MLP), KV1.5, ITGB1, ADAM9, RBM15/MKL1 fusion protein, DDR2, NCAM1, IL-8…
10	cellular developmental process	4905	3.45033e-37	2.64295e-34	3.45033e-37	2.64295e-34	310	Galpha(q)-specific peptide GPCRs, PDGF-B, PTPR-gamma, Tcf(Lef), TCF7L2 (TCF4), LISCH7, ORP-family, Myosin I, FZD8, Frizzled, MDGA1, WNT16, WNT, CYP24A1, Reticulon 4, Fra-2, HMGA2, TIRAP (Mal), LMO4, N-chimaerin, Ankyrin-G, SLC7A5, FNBP1, TSLC1, SLUG, L1CAM, Kif2a, TGF-beta receptor type III (betaglycan), CRP3 (MLP), LHX9, ITGB1, ADAM9, PAQR7, RBM15/MKL1 fusion protein, MKL1, SPRY2, NCAM1, Dynamin…
11	animal organ development	4380	1.43634e-36	1.00022e-33	1.43634e-36	1.00022e-33	287	EVC, OTR, Galpha(q)-specific peptide GPCRs, Protocadherin 9, SLC38A2, Utrophin, PDGF-B, PTPR-gamma, Guanylate cyclase, Tcf(Lef), TCF7L2 (TCF4), LISCH7, Myosin I, Claudin-1, FZD8, Frizzled, MDGA1, WNT16, WNT, Aldose reductase, ALDR, Reticulon 4, Fra-2, HMGA2, TIRAP (Mal), LMO4, Thrombospondin 1, TSLC1, SLUG, TGF-beta receptor type III (betaglycan), CRP3 (MLP), LHX9, ITGB1, ADAM9, RBM15/MKL1 fusion…
12	negative regulation of biological process	6196	1.02728e-35	6.55747e-33	1.02728e-35	6.55747e-33	357	MKP-4, OTR, Galpha(q)-specific peptide GPCRs, LRRC15, PDGF-B, PTPR-gamma, Guanylate cyclase alpha, Guanylate cyclase, Tcf(Lef), TCF7L2 (TCF4), ORP-family, Myosin ID, Myosin I, FZD8, Frizzled, MDGA1, WNT16, WNT, Reticulon 4, HMGA2, TIRAP (Mal), LMO4, DRIM, STARD13, Thrombospondin 1, Ankyrin-G, NR2C1 (TR2), SLUG, NTF2, TGF-beta receptor type III (betaglycan), CRP3 (MLP), LHX9, KV1.5, ITGB1, LRCH4, …
13	nervous system development	3138	8.52011e-35	5.02031e-32	8.52011e-35	5.02031e-32	229	OTR, Galpha(q)-specific peptide GPCRs, Protocadherin 9, SLC38A2, PDGF-B, PTPR-gamma, Tcf(Lef), TCF7L2 (TCF4), Myosin I, FZD8, Frizzled, MDGA1, WNT16, WNT, Reticulon 4, HMGA2, LMO4, N-chimaerin, Ankyrin-G, SLC7A5, FNBP1, TSLC1, L1CAM, Kif2a, LHX9, ITGB1, LRCH4, RBM15/MKL1 fusion protein, MKL1, NCAM1, Dynamin-3, Dynamin, SIM2, DACT1, Tissue kallikreins, Tropomyosin, G-protein gamma, BMP4, MAP-1B, B…
14	neurogenesis	2202	1.21898e-34	6.66955e-32	1.21898e-34	6.66955e-32	184	Galpha(q)-specific peptide GPCRs, PDGF-B, PTPR-gamma, Tcf(Lef), TCF7L2 (TCF4), FZD8, Frizzled, MDGA1, WNT16, WNT, Reticulon 4, HMGA2, LMO4, N-chimaerin, Ankyrin-G, L1CAM, LHX9, ITGB1, RBM15/MKL1 fusion protein, MKL1, NCAM1, Dynamin-3, Dynamin, DACT1, Tissue kallikreins, G-protein gamma, BMP4, MAP-1B, BMP6, SPAR (SIPA1L1), IGF-1 receptor, eEF1A, eEF1A1, CTHRC1, LRRN1, SynGAP, NAV1, Galpha(i)-speci…
15	movement of cell or subcellular component	1778	1.33365e-34	6.81051e-32	1.33365e-34	6.81051e-32	162	Galpha(q)-specific peptide GPCRs, PDGF-B, Tcf(Lef), Myosin I, Frizzled, MDGA1, WNT, PSG2, Reticulon 4, OLR1, STARD13, N-chimaerin, Thrombospondin 1, Ankyrin-G, SLC7A5, SLUG, L1CAM, Kif2a, TGF-beta receptor type III (betaglycan), LHX9, KV1.5, ITGB1, RBM15/MKL1 fusion protein, MKL1, NCAM1, IL-8, Tropomyosin-4, Tropomyosin, MAP-1B, EMAPII, CTHRC1, Fascin, TEM5, NAV1, Galpha(i)-specific peptide GPCRs…
16	circulatory system development	1250	1.00471e-33	4.52711e-31	1.00471e-33	4.52711e-31	131	OTR, Galpha(q)-specific peptide GPCRs, PDGF-B, Tcf(Lef), TCF7L2 (TCF4), Myosin I, FZD8, Frizzled, WNT16, WNT, Reticulon 4, LMO4, STARD13, Thrombospondin 1, SLUG, TGF-beta receptor type III (betaglycan), CRP3 (MLP), ITGB1, RBM15/MKL1 fusion protein, IL-8, Dynamin, Tissue kallikreins, Kallikrein 2, Tropomyosin, BMP4, EMAPII, p120GAP, PLC-epsilon, TEM5, CD13, Fibrillin 1, Fibrillin, Nucleoredoxin, H…
17	cardiovascular system development	1250	1.00471e-33	4.52711e-31	1.00471e-33	4.52711e-31	131	OTR, Galpha(q)-specific peptide GPCRs, PDGF-B, Tcf(Lef), TCF7L2 (TCF4), Myosin I, FZD8, Frizzled, WNT16, WNT, Reticulon 4, LMO4, STARD13, Thrombospondin 1, SLUG, TGF-beta receptor type III (betaglycan), CRP3 (MLP), ITGB1, RBM15/MKL1 fusion protein, IL-8, Dynamin, Tissue kallikreins, Kallikrein 2, Tropomyosin, BMP4, EMAPII, p120GAP, PLC-epsilon, TEM5, CD13, Fibrillin 1, Fibrillin, Nucleoredoxin, H…
18	multicellular organismal process	9201	2.69474e-33	1.14676e-30	2.69474e-33	1.14676e-30	457	MAFbx, EVC, OTR, Galpha(q)-specific peptide GPCRs, Protocadherin 9, SLC38A2, Utrophin, PDGF-B, PTPR-gamma, Guanylate cyclase alpha, Guanylate cyclase, Tcf(Lef), TCF7L2 (TCF4), LISCH7, ORP-family, Myosin I, Claudin-1, FZD8, Frizzled, MDGA1, WNT16, WNT, PSG2, Aldose reductase, ALDR, CYP24A1, Reticulon 4, Fra-2, HMGA2, TIRAP (Mal), LMO4, OLR1, STARD13, N-chimaerin, Thrombospondin 1, Ankyrin-G, SLC7A…
19	positive regulation of biological process	6811	6.25377e-33	2.52126e-30	6.25377e-33	2.52126e-30	373	MKP-4, EVC, OTR, Galpha(q)-specific peptide GPCRs, LRRC15, Utrophin, PDGF-B, Guanylate cyclase alpha, Guanylate cyclase, GUCY1A2, Tcf(Lef), TCF7L2 (TCF4), UGCG, ORP-family, Myosin I, FZD8, Frizzled, WNT16, WNT, Aldose reductase, ALDR, Reticulon 4, Fra-2, HMGA2, TIRAP (Mal), LMO4, Vasohibin 2, N-chimaerin, Thrombospondin 1, Ankyrin-G, NPEPPS, NR2C1 (TR2), TSLC1, SLUG, NTF2, Cathepsin C, L1CAM, TGF…
20	negative regulation of cellular process	5777	8.24822e-33	3.15907e-30	8.24822e-33	3.15907e-30	334	MKP-4, Galpha(q)-specific peptide GPCRs, LRRC15, PDGF-B, PTPR-gamma, Guanylate cyclase, Tcf(Lef), TCF7L2 (TCF4), ORP-family, Myosin ID, Myosin I, FZD8, Frizzled, MDGA1, WNT16, WNT, Reticulon 4, HMGA2, LMO4, DRIM, STARD13, Thrombospondin 1, Ankyrin-G, NR2C1 (TR2), SLUG, TGF-beta receptor type III (betaglycan), CRP3 (MLP), LHX9, ITGB1, LRCH4, RBM15/MKL1 fusion protein, MKL1, IRF2BP2, SPRY2, NCAM1, …
21	locomotion	1485	9.47135e-32	3.45479e-29	9.47135e-32	3.45479e-29	141	Galpha(q)-specific peptide GPCRs, PDGF-B, Tcf(Lef), Myosin I, Frizzled, MDGA1, WNT, PSG2, Reticulon 4, OLR1, STARD13, N-chimaerin, Thrombospondin 1, Ankyrin-G, SLC7A5, SLUG, L1CAM, TGF-beta receptor type III (betaglycan), LHX9, ITGB1, RBM15/MKL1 fusion protein, MKL1, NCAM1, IL-8, BMP4, EMAPII, CTHRC1, Fascin, TEM5, NAV1, Galpha(i)-specific peptide GPCRs, NR2, NR2A, Syndecan-3, Ephrin-A receptors,…
22	anatomical structure formation involved in morphogenesis	1402	1.56828e-31	5.46046e-29	1.56828e-31	5.46046e-29	136	Galpha(q)-specific peptide GPCRs, Tcf(Lef), FZD8, Frizzled, WNT16, WNT, Reticulon 4, HMGA2, LMO4, STARD13, Thrombospondin 1, SLUG, TGF-beta receptor type III (betaglycan), CRP3 (MLP), ITGB1, RBM15/MKL1 fusion protein, IL-8, Tissue kallikreins, Tropomyosin, STIM1, BMP4, EMAPII, CTHRC1, ADA, TEM5, CD13, Fibrillin, RAB3IP, Galpha(i)-specific peptide GPCRs, Ephrin-A receptors, FGF2, XPD, B4GT1, FMNL3…
23	tissue development	2348	1.68121e-31	5.59916e-29	1.68121e-31	5.59916e-29	185	EVC, Galpha(q)-specific peptide GPCRs, PDGF-B, Tcf(Lef), TCF7L2 (TCF4), UGCG, Myosin I, Frizzled, WNT16, WNT, Reticulon 4, Fra-2, HMGA2, LMO4, STARD13, Thrombospondin 1, SLUG, TGF-beta receptor type III (betaglycan), CRP3 (MLP), ITGB1, ADAM9, RBM15/MKL1 fusion protein, DDR2, Cathepsin D, SPRY2, DACT1, Tissue kallikreins, Kallikrein 2, CYP26B1, Tropomyosin, STIM1, IBP, BMP4, BMP6, IGF-1 receptor, …
24	regulation of cellular component movement	1110	1.81126e-31	5.78094e-29	1.81126e-31	5.78094e-29	119	Galpha(q)-specific peptide GPCRs, LRRC15, PDGF-B, PTPR-gamma, Tcf(Lef), ORP-family, Myosin I, WNT, Reticulon 4, TIRAP (Mal), LMO4, STARD13, Thrombospondin 1, SLUG, TGF-beta receptor type III (betaglycan), ITGB1, ADAM9, DDR2, IL-8, Tropomyosin, IBP3, IBP, BMP4, IGF-1 receptor, ADA, TEM5, GCNT2, Galpha(i)-specific peptide GPCRs, PGE2R3, Galpha(i)-specific prostanoid GPCRs, Galpha(q)-specific prosta…
25	regulation of developmental process	3283	2.47777e-31	7.59062e-29	2.47777e-31	7.59062e-29	228	OTR, Galpha(q)-specific peptide GPCRs, PDGF-B, PTPR-gamma, Guanylate cyclase, Tcf(Lef), TCF7L2 (TCF4), Frizzled, MDGA1, WNT, Reticulon 4, HMGA2, LMO4, Vasohibin 2, STARD13, N-chimaerin, Thrombospondin 1, NUAK1, SLUG, L1CAM, TGF-beta receptor type III (betaglycan), CRP3 (MLP), ITGB1, ADAM9, RBM15/MKL1 fusion protein, DDR2, SPRY2, NCAM1, IL-8, Dynamin-3, Dynamin, DACT1, Tissue kallikreins, CYP26B1,…
26	generation of neurons	2072	2.57645e-31	7.59062e-29	2.57645e-31	7.59062e-29	171	Galpha(q)-specific peptide GPCRs, PDGF-B, PTPR-gamma, Tcf(Lef), TCF7L2 (TCF4), FZD8, Frizzled, MDGA1, WNT16, WNT, Reticulon 4, HMGA2, LMO4, N-chimaerin, Ankyrin-G, L1CAM, LHX9, ITGB1, RBM15/MKL1 fusion protein, MKL1, NCAM1, Dynamin-3, Dynamin, DACT1, Tissue kallikreins, G-protein gamma, BMP4, MAP-1B, BMP6, SPAR (SIPA1L1), IGF-1 receptor, eEF1A, eEF1A1, CTHRC1, LRRN1, SynGAP, NAV1, Galpha(i)-speci…
27	regulation of cell motility	1026	6.71113e-31	1.90397e-28	6.71113e-31	1.90397e-28	113	Galpha(q)-specific peptide GPCRs, LRRC15, PDGF-B, PTPR-gamma, Tcf(Lef), ORP-family, Myosin I, WNT, Reticulon 4, TIRAP (Mal), LMO4, STARD13, Thrombospondin 1, SLUG, TGF-beta receptor type III (betaglycan), ITGB1, ADAM9, DDR2, IL-8, Tropomyosin, IBP3, IBP, BMP4, IGF-1 receptor, ADA, TEM5, GCNT2, Galpha(i)-specific peptide GPCRs, PGE2R3, Galpha(i)-specific prostanoid GPCRs, Galpha(q)-specific prosta…
28	regulation of locomotion	1115	1.12346e-30	3.07346e-28	1.12346e-30	3.07346e-28	118	Galpha(q)-specific peptide GPCRs, LRRC15, PDGF-B, PTPR-gamma, Tcf(Lef), ORP-family, Myosin I, WNT, Reticulon 4, TIRAP (Mal), LMO4, STARD13, Thrombospondin 1, SLUG, TGF-beta receptor type III (betaglycan), ITGB1, ADAM9, DDR2, IL-8, Tropomyosin, IBP3, IBP, BMP4, IGF-1 receptor, ADA, TEM5, GCNT2, Galpha(i)-specific peptide GPCRs, PGE2R3, Galpha(i)-specific prostanoid GPCRs, Galpha(q)-specific prosta…
29	regulation of cell migration	963	3.42105e-30	9.03629e-28	3.42105e-30	9.03629e-28	108	Galpha(q)-specific peptide GPCRs, LRRC15, PDGF-B, PTPR-gamma, Tcf(Lef), ORP-family, Myosin I, WNT, Reticulon 4, TIRAP (Mal), LMO4, STARD13, Thrombospondin 1, SLUG, TGF-beta receptor type III (betaglycan), ITGB1, ADAM9, DDR2, IL-8, Tropomyosin, IBP3, IBP, BMP4, IGF-1 receptor, ADA, TEM5, GCNT2, Galpha(i)-specific peptide GPCRs, PGE2R3, Galpha(i)-specific prostanoid GPCRs, Galpha(q)-specific prosta…
30	regulation of signaling	4074	5.23382e-30	1.33637e-27	5.23382e-30	1.33637e-27	259	MKP-4, EVC, OTR, Galpha(q)-specific peptide GPCRs, LRRC15, PDGF-B, Guanylate cyclase, Tcf(Lef), TCF7L2 (TCF4), ORP-family, Myosin I, FZD8, Frizzled, WNT16, WNT, Aldose reductase, ALDR, HMGA2, TIRAP (Mal), STARD13, N-chimaerin, Thrombospondin 1, NR2C1 (TR2), NUAK1, SLUG, Cathepsin C, L1CAM, TGF-beta receptor type III (betaglycan), KV1.5, ITGB1, ADAM9, RBM15/MKL1 fusion protein, MKL1, SPRY2, NCAM1,…
31	blood vessel development	708	7.46201e-30	1.84384e-27	7.46201e-30	1.84384e-27	91	Galpha(q)-specific peptide GPCRs, PDGF-B, Tcf(Lef), TCF7L2 (TCF4), Myosin I, FZD8, Frizzled, WNT, Reticulon 4, STARD13, Thrombospondin 1, TGF-beta receptor type III (betaglycan), ITGB1, RBM15/MKL1 fusion protein, IL-8, Dynamin, BMP4, EMAPII, p120GAP, TEM5, CD13, HEG1, Galpha(i)-specific peptide GPCRs, Ephrin-A receptors, FGF2, B4GT1, PPAP2, LPP3, FMNL3, COUP-TF, COUP-TFII, IGFBP7/8, LTBP1, ITGB8,…
32	positive regulation of multicellular organismal process	2133	2.62544e-29	6.28465e-27	2.62544e-29	6.28465e-27	170	OTR, Galpha(q)-specific peptide GPCRs, PDGF-B, Guanylate cyclase, Tcf(Lef), TCF7L2 (TCF4), Frizzled, WNT, Reticulon 4, HMGA2, TIRAP (Mal), Vasohibin 2, Thrombospondin 1, TSLC1, SLUG, L1CAM, ITGB1, ADAM9, DDR2, NCAM1, IL-8, Tissue kallikreins, CYP26B1, PRG2, Tropomyosin, MALT1, BMP4, MAP-1B, BMP6, IL7RA, IGF-1 receptor, eEF1A, eEF1A1, CTHRC1, CD276, ADA, LRRN1, TEM5, GCNT2, Fibrillin, HEG1, NPY1R,…
33	regulation of cell communication	4125	3.92814e-29	9.11806e-27	3.92814e-29	9.11806e-27	259	MKP-4, EVC, OTR, Galpha(q)-specific peptide GPCRs, LRRC15, PDGF-B, Guanylate cyclase, Tcf(Lef), TCF7L2 (TCF4), ORP-family, Myosin I, FZD8, Frizzled, WNT16, WNT, Aldose reductase, ALDR, HMGA2, TIRAP (Mal), STARD13, N-chimaerin, Thrombospondin 1, Ankyrin-G, NR2C1 (TR2), NUAK1, SLUG, Cathepsin C, L1CAM, TGF-beta receptor type III (betaglycan), KV1.5, ITGB1, ADAM9, RBM15/MKL1 fusion protein, MKL1, SP…
34	regulation of multicellular organismal development	2544	5.99612e-29	1.35089e-26	5.99612e-29	1.35089e-26	189	OTR, Galpha(q)-specific peptide GPCRs, PDGF-B, PTPR-gamma, Guanylate cyclase, Tcf(Lef), TCF7L2 (TCF4), Frizzled, MDGA1, WNT, Reticulon 4, HMGA2, Vasohibin 2, STARD13, N-chimaerin, Thrombospondin 1, SLUG, L1CAM, TGF-beta receptor type III (betaglycan), ITGB1, RBM15/MKL1 fusion protein, DDR2, NCAM1, IL-8, Dynamin-3, Dynamin, DACT1, Tissue kallikreins, CYP26B1, G-protein gamma, BMP4, MAP-1B, EMAPII,…
35	positive regulation of cellular process	6317	9.04997e-29	1.98065e-26	9.04997e-29	1.98065e-26	344	MKP-4, EVC, OTR, Galpha(q)-specific peptide GPCRs, LRRC15, Utrophin, PDGF-B, Guanylate cyclase alpha, Guanylate cyclase, GUCY1A2, Tcf(Lef), TCF7L2 (TCF4), UGCG, ORP-family, Myosin I, FZD8, Frizzled, WNT16, WNT, Aldose reductase, ALDR, Reticulon 4, Fra-2, HMGA2, TIRAP (Mal), LMO4, Vasohibin 2, N-chimaerin, Thrombospondin 1, Ankyrin-G, NPEPPS, NR2C1 (TR2), TSLC1, SLUG, NTF2, Cathepsin C, L1CAM, TGF…
36	regulation of signal transduction	3603	9.59858e-29	2.03575e-26	9.59858e-29	2.03575e-26	236	MKP-4, EVC, Galpha(q)-specific peptide GPCRs, LRRC15, PDGF-B, Guanylate cyclase, Tcf(Lef), TCF7L2 (TCF4), ORP-family, Myosin I, FZD8, Frizzled, WNT16, WNT, Aldose reductase, ALDR, HMGA2, TIRAP (Mal), STARD13, N-chimaerin, Thrombospondin 1, NR2C1 (TR2), NUAK1, SLUG, Cathepsin C, L1CAM, TGF-beta receptor type III (betaglycan), ITGB1, ADAM9, RBM15/MKL1 fusion protein, MKL1, SPRY2, NCAM1, IL-8, RGS7,…
37	cell development	2198	9.83327e-29	2.03575e-26	9.83327e-29	2.03575e-26	172	Galpha(q)-specific peptide GPCRs, PDGF-B, Tcf(Lef), TCF7L2 (TCF4), LISCH7, ORP-family, Myosin I, Frizzled, WNT16, WNT, Reticulon 4, Fra-2, HMGA2, N-chimaerin, Ankyrin-G, SLUG, L1CAM, TGF-beta receptor type III (betaglycan), CRP3 (MLP), LHX9, ITGB1, PAQR7, RBM15/MKL1 fusion protein, MKL1, NCAM1, Dynamin, DACT1, Tissue kallikreins, Tropomyosin, G-protein gamma, BMP4, MAP-1B, BMP6, IGF-1 receptor, C…
38	vasculature development	752	1.55126e-28	3.12702e-26	1.55126e-28	3.12702e-26	92	Galpha(q)-specific peptide GPCRs, PDGF-B, Tcf(Lef), TCF7L2 (TCF4), Myosin I, FZD8, Frizzled, WNT, Reticulon 4, STARD13, Thrombospondin 1, TGF-beta receptor type III (betaglycan), ITGB1, RBM15/MKL1 fusion protein, IL-8, Dynamin, BMP4, EMAPII, p120GAP, TEM5, CD13, HEG1, Galpha(i)-specific peptide GPCRs, Ephrin-A receptors, FGF2, B4GT1, PPAP2, LPP3, FMNL3, COUP-TF, COUP-TFII, IGFBP7/8, LTBP1, ITGB8,…
39	biological adhesion	1442	4.42678e-28	8.69465e-26	4.42678e-28	8.69465e-26	132	Galpha(q)-specific peptide GPCRs, Protocadherin 9, LRRC15, Tcf(Lef), Myosin I, Claudin-1, FZD8, Frizzled, WNT, OLR1, Thrombospondin 1, NUAK1, TSLC1, L1CAM, ITGB1, ADAM9, DDR2, NCAM1, CYP26B1, MALT1, Cadherin 18 (or 14), type II, EMAPII, IL7RA, p120GAP, CD276, ADA, Nectin-3, PLEKHA7, CNTNAP3, LMO7, PREL1, Galpha(i)-specific peptide GPCRs, Syndecan-3, LAMC2, Ephrin-A receptors, Ephrin-A receptor 3,…
40	cell adhesion	1426	5.21246e-28	9.98186e-26	5.21246e-28	9.98186e-26	131	Galpha(q)-specific peptide GPCRs, Protocadherin 9, Tcf(Lef), Myosin I, Claudin-1, FZD8, Frizzled, WNT, OLR1, Thrombospondin 1, NUAK1, TSLC1, L1CAM, ITGB1, ADAM9, DDR2, NCAM1, CYP26B1, MALT1, Cadherin 18 (or 14), type II, EMAPII, IL7RA, p120GAP, CD276, ADA, Nectin-3, PLEKHA7, CNTNAP3, LMO7, PREL1, Galpha(i)-specific peptide GPCRs, Syndecan-3, LAMC2, Ephrin-A receptors, Ephrin-A receptor 3, B4GT1, …
41	blood vessel morphogenesis	580	1.19598e-27	2.23444e-25	1.19598e-27	2.23444e-25	79	Galpha(q)-specific peptide GPCRs, PDGF-B, Tcf(Lef), Myosin I, FZD8, Frizzled, WNT, Reticulon 4, STARD13, Thrombospondin 1, TGF-beta receptor type III (betaglycan), ITGB1, RBM15/MKL1 fusion protein, IL-8, BMP4, EMAPII, p120GAP, TEM5, CD13, HEG1, Galpha(i)-specific peptide GPCRs, Ephrin-A receptors, FGF2, B4GT1, FMNL3, COUP-TF, COUP-TFII, IGFBP7/8, Annexin II, FGFR2, HB-EGF, MyHC, MCAM, Semaphorin …
42	regulation of response to stimulus	5073	4.47312e-27	8.15813e-25	4.47312e-27	8.15813e-25	292	MKP-4, MAFbx, EVC, Galpha(q)-specific peptide GPCRs, LRRC15, PDGF-B, Guanylate cyclase, Tcf(Lef), TCF7L2 (TCF4), ORP-family, Myosin I, FZD8, Frizzled, WNT16, WNT, Aldose reductase, ALDR, Reticulon 4, HMGA2, TIRAP (Mal), STARD13, N-chimaerin, Thrombospondin 1, NR2C1 (TR2), NUAK1, TSLC1, SLUG, Cathepsin C, L1CAM, TGF-beta receptor type III (betaglycan), ITGB1, ADAM9, RBM15/MKL1 fusion protein, MKL1…
43	cellular component morphogenesis	1300	2.53117e-26	4.50902e-24	2.53117e-26	4.50902e-24	121	Galpha(q)-specific peptide GPCRs, Tcf(Lef), Frizzled, WNT16, WNT, Reticulon 4, HMGA2, N-chimaerin, Ankyrin-G, TSLC1, SLUG, L1CAM, TGF-beta receptor type III (betaglycan), CRP3 (MLP), LHX9, ITGB1, NCAM1, Dynamin, DACT1, Tissue kallikreins, Tropomyosin, BMP4, MAP-1B, IL7RA, IGF-1 receptor, LRRN1, RAB3IP, HEG1, Galpha(i)-specific peptide GPCRs, Ephrin-A receptors, Ephrin-A receptor 3, XPD, NTN4, LIF…
44	regulation of localization	3406	4.71176e-26	8.20274e-24	4.71176e-26	8.20274e-24	221	OTR, Galpha(q)-specific peptide GPCRs, LRRC15, Utrophin, PDGF-B, PTPR-gamma, Guanylate cyclase, Tcf(Lef), TCF7L2 (TCF4), UGCG, ORP-family, Myosin I, Frizzled, WNT, Reticulon 4, HMGA2, TIRAP (Mal), LMO4, STARD13, Thrombospondin 1, Ankyrin-G, NPEPPS, TSLC1, SLUG, NTF2, TGF-beta receptor type III (betaglycan), KV1.5, ITGB1, ADAM9, DDR2, NCAM1, IL-8, Dynamin, DNAJC6, STIM2, DACT1, CNKSR3, Tropomyosin…
45	cell morphogenesis involved in differentiation	773	1.06599e-25	1.81455e-23	1.06599e-25	1.81455e-23	89	Galpha(q)-specific peptide GPCRs, Tcf(Lef), Frizzled, WNT16, WNT, Reticulon 4, HMGA2, N-chimaerin, Ankyrin-G, SLUG, L1CAM, TGF-beta receptor type III (betaglycan), LHX9, ITGB1, NCAM1, DACT1, BMP4, MAP-1B, IGF-1 receptor, LRRN1, HEG1, Galpha(i)-specific peptide GPCRs, Ephrin-A receptors, Ephrin-A receptor 3, NTN4, SLIT3, FLRT2, NF-I, KAL1, FGFR2, BTBD3, MyHC, GDNF, GAS1, Palladin, Ephrin-B2, Ephri…
46	neuron differentiation	1397	1.21043e-25	2.01563e-23	1.21043e-25	2.01563e-23	125	Galpha(q)-specific peptide GPCRs, PDGF-B, Tcf(Lef), FZD8, Frizzled, MDGA1, WNT16, WNT, Reticulon 4, LMO4, N-chimaerin, Ankyrin-G, L1CAM, LHX9, ITGB1, RBM15/MKL1 fusion protein, MKL1, NCAM1, Dynamin, DACT1, Tissue kallikreins, G-protein gamma, BMP4, MAP-1B, IGF-1 receptor, CTHRC1, LRRN1, SynGAP, Galpha(i)-specific peptide GPCRs, G-protein alpha-i family, Ephrin-A receptors, Ephrin-A receptor 3, XP…
47	enzyme linked receptor protein signaling pathway	977	2.05864e-25	3.35514e-23	2.05864e-25	3.35514e-23	101	Galpha(q)-specific peptide GPCRs, PDGF-B, PTPR-gamma, Guanylate cyclase, Tcf(Lef), Myosin I, WNT, N-chimaerin, TGF-beta receptor type III (betaglycan), ITGB1, ADAM9, DDR2, Dynamin, G-protein gamma, IBP, BMP4, BMP6, SPAR (SIPA1L1), IGF-1 receptor, p120GAP, PLC-epsilon, GCNT2, NR2, Ephrin-A receptors, Ephrin-A receptor 3, FGF2, SHC3, c-Kit, LIFR, IGFBP7/8, REPS2, Gas6, FIBL-6, LTBP1, LTBP3, FLRT2, …
48	angiogenesis	446	2.86869e-25	4.57796e-23	2.86869e-25	4.57796e-23	66	Galpha(q)-specific peptide GPCRs, Tcf(Lef), FZD8, Frizzled, WNT, Reticulon 4, STARD13, Thrombospondin 1, ITGB1, RBM15/MKL1 fusion protein, IL-8, BMP4, EMAPII, TEM5, CD13, Galpha(i)-specific peptide GPCRs, Ephrin-A receptors, FGF2, B4GT1, FMNL3, IGFBP7/8, Annexin II, FGFR2, HB-EGF, MyHC, MCAM, Semaphorin 3E, AHR, BETA-IG-H3, RhoB, MMP-19, Caveolin-1, Ephrin-B2, Ephrin-B, Ephrin-B receptors, Ephrin…
49	positive regulation of developmental process	1813	6.81926e-25	1.06603e-22	6.81926e-25	1.06603e-22	145	OTR, Galpha(q)-specific peptide GPCRs, PDGF-B, Tcf(Lef), TCF7L2 (TCF4), Frizzled, WNT, Reticulon 4, HMGA2, Vasohibin 2, Thrombospondin 1, SLUG, L1CAM, CRP3 (MLP), ITGB1, ADAM9, DDR2, NCAM1, IL-8, Dynamin, DACT1, CYP26B1, IBP3, IBP, BMP4, MAP-1B, BMP6, IL7RA, IGF-1 receptor, eEF1A, eEF1A1, CTHRC1, CD276, ADA, LRRN1, GCNT2, Fibrillin, Galpha(i)-specific peptide GPCRs, Galpha(i)-specific prostanoid …
50	response to endogenous stimulus	2549	7.93288e-25	1.21532e-22	7.93288e-25	1.21532e-22	180	MAFbx, OTR, Galpha(q)-specific peptide GPCRs, PDGF-B, Tcf(Lef), Frizzled, WNT, Aldose reductase, ALDR, Fra-2, ABCA3, Thrombospondin 1, NR2C1 (TR2), SLUG, L1CAM, TGF-beta receptor type III (betaglycan), ITGB1, ADAM9, PAQR7, NCAM1, IL-8, Dynamin, NQO1, G-protein gamma, G-protein gamma 4, ATP7B, IBP, BMP4, MAP-1B, BMP6, IGF-1 receptor, eEF1A, eEF1A1, p120GAP, TFPI, ADA, GCNT2, Fibrillin 1, Fibrillin…

## Sheet: Diseases (by Biomarkers)
Enrichment Analysis Report
Enrichment by Diseases (by Biomarkers)					VGLL4
#	Diseases	Total	pValue	Min FDR	p-value	FDR	In Data	Network Objects from Active Data
1	Digestive System Neoplasms	12649	1.60499e-42	3.01096e-39	1.60499e-42	3.01096e-39	579	MKP-4, FLJ10996, KIAA1632, CDCP1, MAFbx, Galpha(q)-specific peptide GPCRs, Protocadherin 9, LRRC15, Utrophin, PDGF-B, PTPR-gamma, Guanylate cyclase alpha, Guanylate cyclase, GUCY1A2, Tcf(Lef), TCF7L2 (TCF4), UGCG, LISCH7, OSBPL5, ORP-family, Myosin ID, Myosin I, Claudin-1, Frizzled, MDGA1, SERTAD4, WNT, PSG2, Aldose reductase, ALDR, CYP24A1, ATP10D, Fra-2, ABCA3, MYZAP, HMGA2, LMO4, DRIM, STARD13…
2	Gastrointestinal Neoplasms	11388	7.97658e-41	7.48203e-38	7.97658e-41	7.48203e-38	538	FLJ10996, KIAA1632, CDCP1, MAFbx, Galpha(q)-specific peptide GPCRs, Protocadherin 9, LRRC15, Utrophin, PDGF-B, PTPR-gamma, Guanylate cyclase alpha, Guanylate cyclase, GUCY1A2, Tcf(Lef), TCF7L2 (TCF4), UGCG, LISCH7, OSBPL5, ORP-family, Myosin ID, Myosin I, Claudin-1, Frizzled, MDGA1, WNT, PSG2, Aldose reductase, ALDR, CYP24A1, ATP10D, Fra-2, ABCA3, MYZAP, HMGA2, DRIM, STARD13, Thrombospondin 1, An…
3	Digestive System Diseases	13165	1.76954e-39	1.10655e-36	1.76954e-39	1.10655e-36	587	MKP-4, FLJ10996, KIAA1632, CDCP1, MAFbx, Galpha(q)-specific peptide GPCRs, Protocadherin 9, LRRC15, Utrophin, PDGF-B, PTPR-gamma, Guanylate cyclase alpha, Guanylate cyclase, GUCY1A2, Tcf(Lef), TCF7L2 (TCF4), UGCG, LISCH7, OSBPL5, ORP-family, Myosin ID, Myosin I, Claudin-1, Frizzled, MDGA1, SERTAD4, WNT, PSG2, Aldose reductase, ALDR, CYP24A1, ATP10D, Fra-2, ABCA3, MYZAP, HMGA2, TIRAP (Mal), LMO4, …
4	Intestinal Neoplasms	10020	5.81404e-39	2.72679e-36	5.81404e-39	2.72679e-36	491	FLJ10996, KIAA1632, CDCP1, Galpha(q)-specific peptide GPCRs, Protocadherin 9, Utrophin, PDGF-B, PTPR-gamma, Guanylate cyclase alpha, Guanylate cyclase, GUCY1A2, Tcf(Lef), TCF7L2 (TCF4), UGCG, LISCH7, OSBPL5, ORP-family, Myosin ID, Myosin I, Claudin-1, Frizzled, MDGA1, WNT, PSG2, Aldose reductase, ALDR, CYP24A1, ATP10D, Fra-2, ABCA3, MYZAP, DRIM, STARD13, Thrombospondin 1, Ankyrin-G, NR2C1 (TR2), …
5	Gastrointestinal Diseases	11678	8.94955e-39	3.18312e-36	8.94955e-39	3.18312e-36	542	FLJ10996, KIAA1632, CDCP1, MAFbx, Galpha(q)-specific peptide GPCRs, Protocadherin 9, LRRC15, Utrophin, PDGF-B, PTPR-gamma, Guanylate cyclase alpha, Guanylate cyclase, GUCY1A2, Tcf(Lef), TCF7L2 (TCF4), UGCG, LISCH7, OSBPL5, ORP-family, Myosin ID, Myosin I, Claudin-1, Frizzled, MDGA1, WNT, PSG2, Aldose reductase, ALDR, CYP24A1, ATP10D, Fra-2, ABCA3, MYZAP, HMGA2, TIRAP (Mal), DRIM, STARD13, Thrombo…
6	Colorectal Neoplasms	10007	1.01805e-38	3.18312e-36	1.01805e-38	3.18312e-36	490	FLJ10996, KIAA1632, CDCP1, Galpha(q)-specific peptide GPCRs, Protocadherin 9, Utrophin, PDGF-B, PTPR-gamma, Guanylate cyclase alpha, Guanylate cyclase, GUCY1A2, Tcf(Lef), TCF7L2 (TCF4), UGCG, LISCH7, OSBPL5, ORP-family, Myosin ID, Myosin I, Claudin-1, Frizzled, MDGA1, WNT, PSG2, Aldose reductase, ALDR, CYP24A1, ATP10D, Fra-2, ABCA3, MYZAP, DRIM, STARD13, Thrombospondin 1, Ankyrin-G, NR2C1 (TR2), …
7	Neoplasms, Glandular and Epithelial	9092	1.19054e-38	3.19066e-36	1.19054e-38	3.19066e-36	460	MKP-4, KIAA1632, CDCP1, AI450540, Galpha(q)-specific peptide GPCRs, Aminoacylase-1, Protocadherin 9, Utrophin, PDGF-B, PTPR-gamma, Guanylate cyclase alpha, Guanylate cyclase, Tcf(Lef), TCF7L2 (TCF4), UGCG, ORP-family, Myosin I, Claudin-1, FZD8, Frizzled, MDGA1, SERTAD4, WNT16, WNT, PSG2, Aldose reductase, CYP24A1, Reticulon 4, ATP10D, Fra-2, MYZAP, HMGA2, LMO4, STARD13, Thrombospondin 1, Ankyrin-…
8	Rectal Diseases	9666	6.83401e-38	1.60258e-35	6.83401e-38	1.60258e-35	477	FLJ10996, KIAA1632, CDCP1, Galpha(q)-specific peptide GPCRs, Protocadherin 9, Utrophin, PDGF-B, PTPR-gamma, Guanylate cyclase alpha, Guanylate cyclase, GUCY1A2, Tcf(Lef), TCF7L2 (TCF4), UGCG, LISCH7, OSBPL5, ORP-family, Myosin ID, Myosin I, Claudin-1, Frizzled, MDGA1, WNT, PSG2, Aldose reductase, ALDR, CYP24A1, ATP10D, Fra-2, ABCA3, MYZAP, DRIM, STARD13, Thrombospondin 1, Ankyrin-G, NR2C1 (TR2), …
9	Carcinoma	6027	1.5248e-37	3.17837e-35	1.5248e-37	3.17837e-35	349	MKP-4, CDCP1, Galpha(q)-specific peptide GPCRs, Aminoacylase-1, PDGF-B, PTPR-gamma, Tcf(Lef), TCF7L2 (TCF4), ORP-family, Claudin-1, Frizzled, SERTAD4, WNT16, WNT, Aldose reductase, CYP24A1, ATP10D, MYZAP, HMGA2, LMO4, STARD13, Thrombospondin 1, Ankyrin-G, NPEPPS, SLC7A5, NUAK1, TSLC1, SLUG, L1CAM (CTF2), L1CAM (CTF1), L1CAM, TGF-beta receptor type III (betaglycan), LHX9, KV1.5, ITGB1, ADAM9, PLXD…
10	Endocrine System Diseases	6735	5.2289e-37	9.80942e-35	5.2289e-37	9.80942e-35	374	CDCP1, OTR, Galpha(q)-specific peptide GPCRs, Utrophin, PDGF-B, PTPR-gamma, Guanylate cyclase, Tcf(Lef), TCF7L2 (TCF4), OSBPL5, ORP-family, Myosin I, Claudin-1, Frizzled, SERTAD4, SPECC1, WNT, Aldose reductase, ALDR, CYP24A1, Fra-2, HMGA2, TIRAP (Mal), LMO4, OLR1, Vasohibin 2, Thrombospondin 1, Ankyrin-G, SLC7A5, NR2C1 (TR2), TSLC1, SLUG, L1CAM (CTF2), L1CAM (CTF1), L1CAM, TGF-beta receptor type …
11	Intestinal Diseases	10441	2.43121e-36	4.14632e-34	2.43121e-36	4.14632e-34	498	FLJ10996, KIAA1632, CDCP1, Galpha(q)-specific peptide GPCRs, Protocadherin 9, Utrophin, PDGF-B, PTPR-gamma, Guanylate cyclase alpha, Guanylate cyclase, GUCY1A2, Tcf(Lef), TCF7L2 (TCF4), UGCG, LISCH7, OSBPL5, ORP-family, Myosin ID, Myosin I, Claudin-1, Frizzled, MDGA1, WNT, PSG2, Aldose reductase, ALDR, CYP24A1, ATP10D, Fra-2, ABCA3, MYZAP, TIRAP (Mal), DRIM, STARD13, Thrombospondin 1, Ankyrin-G, …
12	Pathologic Processes	2793	3.09316e-36	4.83564e-34	3.09316e-36	4.83564e-34	212	CDCP1, MAFbx, OTR, Galpha(q)-specific peptide GPCRs, PDGF-B, Guanylate cyclase, Frizzled, WNT, Aldose reductase, ALDR, Fra-2, HMGA2, OLR1, Thrombospondin 1, TSLC1, SLUG, L1CAM (CTF2), L1CAM (CTF1), L1CAM, TGF-beta receptor type III (betaglycan), KV1.5, ITGB1, Cathepsin D, NCAM1, IL-8, RGS7, SIM2, NQO1, Tissue kallikreins, PRG2, Tropomyosin, STIM1, MALT1, IBP3, IBP, IBP4, BMP4, EMAPII, BMP6, IL7RA…
13	Adenocarcinoma	5519	5.06489e-36	7.30903e-34	5.06489e-36	7.30903e-34	326	MKP-4, CDCP1, Galpha(q)-specific peptide GPCRs, PDGF-B, PTPR-gamma, Tcf(Lef), TCF7L2 (TCF4), ORP-family, Claudin-1, Frizzled, SERTAD4, WNT16, WNT, Aldose reductase, CYP24A1, ATP10D, MYZAP, HMGA2, LMO4, STARD13, Thrombospondin 1, Ankyrin-G, NPEPPS, SLC7A5, NUAK1, TSLC1, SLUG, L1CAM (CTF2), L1CAM (CTF1), L1CAM, TGF-beta receptor type III (betaglycan), LHX9, KV1.5, ITGB1, ADAM9, PLXDC2, Cathepsin D,…
14	Endocrine Gland Neoplasms	5379	6.11023e-35	8.18771e-33	6.11023e-35	8.18771e-33	318	CDCP1, Galpha(q)-specific peptide GPCRs, Utrophin, PDGF-B, PTPR-gamma, Guanylate cyclase, Tcf(Lef), TCF7L2 (TCF4), OSBPL5, ORP-family, Myosin I, Claudin-1, Frizzled, SERTAD4, WNT, Aldose reductase, ALDR, CYP24A1, Fra-2, HMGA2, LMO4, Vasohibin 2, Thrombospondin 1, Ankyrin-G, SLC7A5, NR2C1 (TR2), TSLC1, SLUG, L1CAM (CTF2), L1CAM (CTF1), L1CAM, TGF-beta receptor type III (betaglycan), ITGB1, ADAM9, …
15	Carcinoma, Ductal	1905	8.27367e-35	1.03476e-32	8.27367e-35	1.03476e-32	166	Galpha(q)-specific peptide GPCRs, PDGF-B, PTPR-gamma, ORP-family, WNT, Aldose reductase, CYP24A1, HMGA2, LMO4, Thrombospondin 1, TSLC1, SLUG, L1CAM (CTF2), L1CAM (CTF1), L1CAM, ITGB1, ADAM9, Cathepsin D, SPRY2, NCAM1, IL-8, Testin, NQO1, Tissue kallikreins, Tropomyosin-4, Tropomyosin, IBP3, IBP, IBP4, Dlec1, IGF1 receptor beta, IGF-1 receptor alpha, IGF-1 receptor, CD276, ADA, Fascin, CD13, Auror…
16	Neoplasms, Ductal, Lobular, and Medullary	1950	1.20464e-34	1.41244e-32	1.20464e-34	1.41244e-32	168	Galpha(q)-specific peptide GPCRs, PDGF-B, PTPR-gamma, ORP-family, WNT, Aldose reductase, CYP24A1, HMGA2, LMO4, Thrombospondin 1, TSLC1, SLUG, L1CAM (CTF2), L1CAM (CTF1), L1CAM, ITGB1, ADAM9, Cathepsin D, SPRY2, NCAM1, IL-8, Testin, NQO1, Tissue kallikreins, Tropomyosin-4, Tropomyosin, IBP3, IBP, IBP4, Dlec1, IGF1 receptor beta, IGF-1 receptor alpha, IGF-1 receptor, CD276, ADA, Fascin, CD13, Auror…
17	Neoplasms, Germ Cell and Embryonal	7941	7.32964e-34	8.08847e-32	7.32964e-34	8.08847e-32	409	FLJ10996, KIAA1632, CDCP1, AI450540, Galpha(q)-specific peptide GPCRs, Protocadherin 9, Utrophin, PDGF-B, PTPR-gamma, Guanylate cyclase alpha, Guanylate cyclase, Tcf(Lef), UGCG, ORP-family, Myosin I, Claudin-1, FZD8, Frizzled, MDGA1, WNT, PSG2, Aldose reductase, ALDR, CYP24A1, Reticulon 4, ATP10D, Fra-2, MYZAP, HMGA2, LMO4, Thrombospondin 1, Ankyrin-G, NPEPPS, SLC7A5, TSLC1, SLUG, IFLTD1, L1CAM (…
18	Neoplasms, Nerve Tissue	8100	1.1356e-33	1.18355e-31	1.1356e-33	1.18355e-31	414	FLJ10996, KIAA1632, CDCP1, AI450540, Galpha(q)-specific peptide GPCRs, Protocadherin 9, Utrophin, PDGF-B, PTPR-gamma, Guanylate cyclase alpha, Guanylate cyclase, Tcf(Lef), TCF7L2 (TCF4), UGCG, ORP-family, Myosin I, Claudin-1, FZD8, Frizzled, MDGA1, WNT16, WNT, PSG2, Aldose reductase, ALDR, CYP24A1, Reticulon 4, ATP10D, Fra-2, MYZAP, HMGA2, LMO4, Thrombospondin 1, Ankyrin-G, NPEPPS, SLC7A5, TSLC1,…
19	Neuroectodermal Tumors	7859	4.97422e-33	4.91139e-31	4.97422e-33	4.91139e-31	404	FLJ10996, KIAA1632, CDCP1, AI450540, Galpha(q)-specific peptide GPCRs, Protocadherin 9, Utrophin, PDGF-B, PTPR-gamma, Guanylate cyclase alpha, Guanylate cyclase, Tcf(Lef), UGCG, ORP-family, Myosin I, Claudin-1, FZD8, Frizzled, MDGA1, WNT, PSG2, Aldose reductase, ALDR, CYP24A1, Reticulon 4, ATP10D, Fra-2, MYZAP, HMGA2, LMO4, Thrombospondin 1, Ankyrin-G, NPEPPS, SLC7A5, TSLC1, SLUG, IFLTD1, L1CAM (…
20	Neoplasms by Histologic Type	12645	9.70174e-33	9.10024e-31	9.70174e-33	9.10024e-31	556	MKP-4, FLJ10996, KIAA1632, CDCP1, AI450540, OTR, Galpha(q)-specific peptide GPCRs, Aminoacylase-1, Protocadherin 9, Utrophin, PDGF-B, PTPR-gamma, Guanylate cyclase alpha, Guanylate cyclase, Tcf(Lef), TCF7L2 (TCF4), UGCG, LISCH7, KLHL29, ORP-family, Myosin I, Claudin-1, FZD8, Frizzled, MDGA1, SERTAD4, SPECC1, WNT16, WNT, PSG2, Aldose reductase, ALDR, CYP24A1, Reticulon 4, ATP10D, Fra-2, ABCA3, MYZ…
21	Pathological Conditions, Signs and Symptoms	4718	1.87597e-32	1.67587e-30	1.87597e-32	1.67587e-30	286	CDCP1, MAFbx, OTR, Galpha(q)-specific peptide GPCRs, SLC38A2, PDGF-B, Guanylate cyclase, Tcf(Lef), TCF7L2 (TCF4), Myosin I, Frizzled, MSRB3, WNT, Aldose reductase, ALDR, Fra-2, HMGA2, OLR1, Thrombospondin 1, TSLC1, SLUG, L1CAM (CTF2), L1CAM (CTF1), L1CAM, TGF-beta receptor type III (betaglycan), KV1.5, ITGB1, Cathepsin D, NCAM1, IL-8, RGS7, SIM2, NQO1, Tissue kallikreins, PRG2, Tropomyosin, STIM1…
22	Stomach Neoplasms	4245	4.35446e-32	3.71316e-30	4.35446e-32	3.71316e-30	266	CDCP1, MAFbx, Galpha(q)-specific peptide GPCRs, Protocadherin 9, LRRC15, PDGF-B, PTPR-gamma, Guanylate cyclase, Tcf(Lef), TCF7L2 (TCF4), ORP-family, Claudin-1, Frizzled, WNT, Aldose reductase, CYP24A1, HMGA2, DRIM, Thrombospondin 1, Annexin VI, SLUG, L1CAM (CTF2), L1CAM (CTF1), L1CAM, KV1.5, ITGB1, PLXDC2, Cathepsin D, IL-8, Dynamin, NQO1, Tissue kallikreins, Tropomyosin, MALT1, ATP7B, IBP3, IBP,…
23	Stomach Diseases	4315	2.60716e-31	2.12654e-29	2.60716e-31	2.12654e-29	267	CDCP1, MAFbx, Galpha(q)-specific peptide GPCRs, Protocadherin 9, LRRC15, PDGF-B, PTPR-gamma, Guanylate cyclase, Tcf(Lef), TCF7L2 (TCF4), ORP-family, Claudin-1, Frizzled, WNT, Aldose reductase, CYP24A1, HMGA2, DRIM, Thrombospondin 1, Annexin VI, SLUG, L1CAM (CTF2), L1CAM (CTF1), L1CAM, TGF-beta receptor type III (betaglycan), KV1.5, ITGB1, PLXDC2, Cathepsin D, IL-8, Dynamin, NQO1, Tissue kallikrei…
24	Neoplasms, Neuroepithelial	5260	3.99461e-31	3.12245e-29	3.99461e-31	3.12245e-29	304	KIAA1632, CDCP1, AI450540, Galpha(q)-specific peptide GPCRs, Protocadherin 9, Utrophin, PDGF-B, PTPR-gamma, Guanylate cyclase alpha, Guanylate cyclase, Tcf(Lef), UGCG, ORP-family, Myosin I, Claudin-1, FZD8, Frizzled, MDGA1, WNT, PSG2, Aldose reductase, CYP24A1, Reticulon 4, Fra-2, HMGA2, LMO4, Thrombospondin 1, Ankyrin-G, NPEPPS, SLC7A5, TSLC1, SLUG, IFLTD1, L1CAM (CTF2), L1CAM (CTF1), L1CAM, LHX…
25	Carcinoma, Pancreatic Ductal	689	1.92833e-30	1.44702e-28	1.92833e-30	1.44702e-28	89	Galpha(q)-specific peptide GPCRs, WNT, Aldose reductase, HMGA2, LMO4, L1CAM (CTF2), L1CAM (CTF1), L1CAM, ITGB1, ADAM9, Cathepsin D, IL-8, NQO1, Tissue kallikreins, IBP3, IBP, IGF1 receptor beta, IGF-1 receptor alpha, IGF-1 receptor, CD276, Fascin, DPYD, Galpha(i)-specific peptide GPCRs, Syndecan-3, LAMC2 (EGF-like), LAMC2 (80kDa), LAMC2, LAMC2 (100kDa), Ephrin-A receptors, Ephrin-A receptor 3, FG…
26	Pancreatic Neoplasms	2923	1.17774e-29	8.40027e-28	1.17774e-29	8.40027e-28	204	CDCP1, Galpha(q)-specific peptide GPCRs, Utrophin, PDGF-B, Guanylate cyclase, OSBPL5, ORP-family, Myosin I, Claudin-1, Frizzled, SERTAD4, WNT, Aldose reductase, HMGA2, LMO4, Thrombospondin 1, SLC7A5, L1CAM (CTF2), L1CAM (CTF1), L1CAM, TGF-beta receptor type III (betaglycan), ITGB1, ADAM9, Cathepsin D, NCAM1, IL-8, NQO1, Tissue kallikreins, G-protein gamma, ZNF365, CDGAP, IBP3, IBP, BMP4, TLE1, TL…
27	Bronchial Neoplasms	3150	1.20899e-29	8.40027e-28	1.20899e-29	8.40027e-28	214	CDCP1, OTR, Galpha(q)-specific peptide GPCRs, SLC38A2, LRRC15, Guanylate cyclase, OSBPL5, ORP-family, Claudin-1, WNT, Aldose reductase, ALDR, CYP24A1, ABCA3, HMGA2, Thrombospondin 1, SLC7A5, NR2C1 (TR2), TSLC1, SLUG, TGF-beta receptor type III (betaglycan), KV1.5, ITGB1, ADAM9, DDR2, Cathepsin D, NCAM1, IL-8, NQO1, DACT1, Tissue kallikreins, CYP26B1, Tropomyosin, G-protein gamma, OATP-A, ATP7B, I…
28	Glioma	5006	1.68957e-29	1.13201e-27	1.68957e-29	1.13201e-27	290	KIAA1632, CDCP1, AI450540, Galpha(q)-specific peptide GPCRs, Protocadherin 9, Utrophin, PDGF-B, PTPR-gamma, Guanylate cyclase alpha, Guanylate cyclase, Tcf(Lef), ORP-family, Myosin I, Claudin-1, FZD8, Frizzled, MDGA1, WNT, PSG2, Aldose reductase, CYP24A1, Reticulon 4, Fra-2, Thrombospondin 1, Ankyrin-G, NPEPPS, SLC7A5, TSLC1, SLUG, IFLTD1, L1CAM (CTF2), L1CAM (CTF1), L1CAM, LHX9, KV1.5, ITGB1, AD…
29	Breast Neoplasms	9667	1.99371e-29	1.28973e-27	1.99371e-29	1.28973e-27	455	MKP-4, FLJ10996, KIAA1632, CDCP1, EVC, Galpha(q)-specific peptide GPCRs, Protocadherin 9, LRRC15, Utrophin, PDGF-B, PTPR-gamma, Guanylate cyclase, Tcf(Lef), TCF7L2 (TCF4), KLHL29, OSBPL5, ORP-family, Myosin I, Claudin-1, Frizzled, WNT16, WNT, Aldose reductase, CYP24A1, Fra-2, ABCA3, HMGA2, TIRAP (Mal), LMO4, DRIM, STARD13, N-chimaerin, Thrombospondin 1, Ankyrin-G, SLC7A5, TSLC1, SLUG, IFLTD1, L1C…
30	Breast Diseases	9669	2.10367e-29	1.31549e-27	2.10367e-29	1.31549e-27	455	MKP-4, FLJ10996, KIAA1632, CDCP1, EVC, Galpha(q)-specific peptide GPCRs, Protocadherin 9, LRRC15, Utrophin, PDGF-B, PTPR-gamma, Guanylate cyclase, Tcf(Lef), TCF7L2 (TCF4), KLHL29, OSBPL5, ORP-family, Myosin I, Claudin-1, Frizzled, WNT16, WNT, Aldose reductase, CYP24A1, Fra-2, ABCA3, HMGA2, TIRAP (Mal), LMO4, DRIM, STARD13, N-chimaerin, Thrombospondin 1, Ankyrin-G, SLC7A5, TSLC1, SLUG, IFLTD1, L1C…
31	Carcinoma, Non-Small-Cell Lung	3005	6.2938e-29	3.80877e-27	6.2938e-29	3.80877e-27	206	CDCP1, OTR, Galpha(q)-specific peptide GPCRs, SLC38A2, LRRC15, Guanylate cyclase, OSBPL5, ORP-family, Claudin-1, WNT, Aldose reductase, ALDR, CYP24A1, ABCA3, HMGA2, Thrombospondin 1, SLC7A5, NR2C1 (TR2), TSLC1, SLUG, TGF-beta receptor type III (betaglycan), KV1.5, ITGB1, ADAM9, DDR2, Cathepsin D, NCAM1, IL-8, NQO1, DACT1, Tissue kallikreins, CYP26B1, Tropomyosin, G-protein gamma, OATP-A, ATP7B, I…
32	Carcinoma, Bronchogenic	3147	7.91915e-29	4.6426e-27	7.91915e-29	4.6426e-27	212	CDCP1, OTR, Galpha(q)-specific peptide GPCRs, SLC38A2, LRRC15, Guanylate cyclase, OSBPL5, ORP-family, Claudin-1, WNT, Aldose reductase, ALDR, CYP24A1, ABCA3, HMGA2, Thrombospondin 1, SLC7A5, NR2C1 (TR2), TSLC1, SLUG, TGF-beta receptor type III (betaglycan), KV1.5, ITGB1, ADAM9, DDR2, Cathepsin D, NCAM1, IL-8, NQO1, DACT1, Tissue kallikreins, CYP26B1, Tropomyosin, G-protein gamma, OATP-A, ATP7B, I…
33	Colonic Diseases	5050	4.52423e-28	2.57196e-26	4.52423e-28	2.57196e-26	288	CDCP1, Galpha(q)-specific peptide GPCRs, PDGF-B, Guanylate cyclase alpha, Guanylate cyclase, GUCY1A2, Tcf(Lef), TCF7L2 (TCF4), LISCH7, OSBPL5, ORP-family, Myosin I, Claudin-1, Frizzled, MDGA1, WNT, PSG2, CYP24A1, ABCA3, Thrombospondin 1, Ankyrin-G, NUAK1, TSLC1, SLUG, L1CAM (CTF2), L1CAM (CTF1), L1CAM, CRP3 (MLP), ITGB1, PLXDC2, DDR2, Cathepsin D, NCAM1, IL-8, TMEM135, RNF150, NQO1, STIM2, DACT1,…
34	Skin Diseases	12152	2.23376e-27	1.23251e-25	2.23376e-27	1.23251e-25	527	MKP-4, FLJ10996, KIAA1632, CDCP1, EVC, Galpha(q)-specific peptide GPCRs, Protocadherin 9, LRRC15, Utrophin, PDGF-B, PTPR-gamma, Guanylate cyclase, Tcf(Lef), TCF7L2 (TCF4), KLHL29, OSBPL5, ORP-family, Myosin I, Claudin-1, Frizzled, WNT16, WNT, Aldose reductase, CYP24A1, ATP10D, Fra-2, ABCA3, HMGA2, TIRAP (Mal), LMO4, DRIM, STARD13, N-chimaerin, Thrombospondin 1, Ankyrin-G, SLC7A5, TSLC1, SLUG, Cat…
35	Wounds and Injuries	1024	2.63812e-27	1.41403e-25	2.63812e-27	1.41403e-25	105	MAFbx, Galpha(q)-specific peptide GPCRs, PDGF-B, WNT, Aldose reductase, ALDR, OLR1, Thrombospondin 1, Ankyrin-G, L1CAM (CTF2), L1CAM (CTF1), L1CAM, CDC4L, TGF-beta receptor type III (betaglycan), ITGB1, Cathepsin D, SPRY2, IL-8, Tissue kallikreins, Tropomyosin-4, Tropomyosin, ATP7B, IBP3, IBP, EMAPII, CTHRC1, PRNP, CD13, Fibrillin 1, Fibrillin, Galpha(i)-specific peptide GPCRs, Galpha(q)-specific…
36	Chemically-Induced Disorders	4795	1.57108e-26	8.18708e-25	1.57108e-26	8.18708e-25	274	OTR, Galpha(q)-specific peptide GPCRs, PDGF-B, Guanylate cyclase, Tcf(Lef), TCF7L2 (TCF4), Myosin I, Claudin-1, Frizzled, MSRB3, WNT, Aldose reductase, CYP24A1, Fra-2, ABCA3, HMGA2, TIRAP (Mal), OLR1, Thrombospondin 1, NR2C1 (TR2), L1CAM (CTF2), L1CAM (CTF1), L1CAM, TGF-beta receptor type III (betaglycan), CRP3 (MLP), KV1.5, ITGB1, ADAM9, Cathepsin D, SPRY2, NCAM1, IL-8, RGS7, Dynamin, NQO1, Tiss…
37	Ovarian Neoplasms	3462	4.12641e-26	2.09177e-24	4.12641e-26	2.09177e-24	219	CDCP1, Galpha(q)-specific peptide GPCRs, Utrophin, PDGF-B, PTPR-gamma, Guanylate cyclase, Tcf(Lef), TCF7L2 (TCF4), ORP-family, Claudin-1, Frizzled, WNT, CYP24A1, Fra-2, HMGA2, Vasohibin 2, Thrombospondin 1, Ankyrin-G, TSLC1, SLUG, L1CAM (CTF2), L1CAM (CTF1), L1CAM, TGF-beta receptor type III (betaglycan), ITGB1, ADAM9, DDR2, Cathepsin D, NCAM1, IL-8, Testin, DACT1, Tissue kallikreins, G-protein g…
38	Ovarian Diseases	3606	4.23706e-26	2.09177e-24	4.23706e-26	2.09177e-24	225	CDCP1, Galpha(q)-specific peptide GPCRs, Utrophin, PDGF-B, PTPR-gamma, Guanylate cyclase, Tcf(Lef), TCF7L2 (TCF4), ORP-family, Claudin-1, Frizzled, WNT, CYP24A1, Fra-2, HMGA2, Vasohibin 2, Thrombospondin 1, Ankyrin-G, TSLC1, SLUG, L1CAM (CTF2), L1CAM (CTF1), L1CAM, TGF-beta receptor type III (betaglycan), ITGB1, ADAM9, DDR2, Cathepsin D, NCAM1, IL-8, Testin, DACT1, Tissue kallikreins, G-protein g…
39	Gonadal Disorders	3703	4.35041e-26	2.09266e-24	4.35041e-26	2.09266e-24	229	CDCP1, Galpha(q)-specific peptide GPCRs, Utrophin, PDGF-B, PTPR-gamma, Guanylate cyclase, Tcf(Lef), TCF7L2 (TCF4), ORP-family, Claudin-1, Frizzled, WNT, CYP24A1, Fra-2, HMGA2, Vasohibin 2, Thrombospondin 1, Ankyrin-G, TSLC1, SLUG, L1CAM (CTF2), L1CAM (CTF1), L1CAM, TGF-beta receptor type III (betaglycan), LHX9, ITGB1, ADAM9, DDR2, Cathepsin D, NCAM1, IL-8, Testin, DACT1, Tissue kallikreins, G-pro…
40	Adnexal Diseases	3608	4.57436e-26	2.14537e-24	4.57436e-26	2.14537e-24	225	CDCP1, Galpha(q)-specific peptide GPCRs, Utrophin, PDGF-B, PTPR-gamma, Guanylate cyclase, Tcf(Lef), TCF7L2 (TCF4), ORP-family, Claudin-1, Frizzled, WNT, CYP24A1, Fra-2, HMGA2, Vasohibin 2, Thrombospondin 1, Ankyrin-G, TSLC1, SLUG, L1CAM (CTF2), L1CAM (CTF1), L1CAM, TGF-beta receptor type III (betaglycan), ITGB1, ADAM9, DDR2, Cathepsin D, NCAM1, IL-8, Testin, DACT1, Tissue kallikreins, G-protein g…
41	Astrocytoma	2865	5.7206e-26	2.61752e-24	5.7206e-26	2.61752e-24	193	KIAA1632, Galpha(q)-specific peptide GPCRs, PDGF-B, PTPR-gamma, Tcf(Lef), Myosin I, Claudin-1, Frizzled, MDGA1, WNT, CYP24A1, Thrombospondin 1, SLUG, IFLTD1, L1CAM (CTF2), L1CAM (CTF1), L1CAM, LHX9, KV1.5, ITGB1, ADAM9, RBM15/MKL1 fusion protein, MKL1, PLXDC2, DDR2, Cathepsin D, NCAM1, IL-8, Testin, TMEM46, Dynamin, SIM2, Tissue kallikreins, FKBP9, NELL2, CCDC15, STIM1, ATP7B, IBP3, IBP, IBP4, BM…
42	Prostatic Neoplasms	10699	6.18898e-26	2.76441e-24	6.18898e-26	2.76441e-24	478	MKP-4, FLJ10996, KIAA1632, Galpha(q)-specific peptide GPCRs, Aminoacylase-1, Protocadherin 9, LRRC15, Utrophin, PDGF-B, PTPR-gamma, Guanylate cyclase, Tcf(Lef), TCF7L2 (TCF4), ORP-family, Myosin ID, Myosin I, Claudin-1, FZD8, Frizzled, SERTAD4, MSRB3, SPECC1, WNT16, WNT, PSG2, Aldose reductase, ALDR, ATP10D, Fra-2, TIRAP (Mal), LMO4, DRIM, Vasohibin 2, STARD13, N-chimaerin, Thrombospondin 1, Anky…
43	Rectal Neoplasms	7050	6.42595e-26	2.80351e-24	6.42595e-26	2.80351e-24	356	FLJ10996, KIAA1632, Galpha(q)-specific peptide GPCRs, Protocadherin 9, Utrophin, PTPR-gamma, Guanylate cyclase, Tcf(Lef), TCF7L2 (TCF4), UGCG, ORP-family, Myosin ID, Myosin I, Claudin-1, Frizzled, WNT, PSG2, Aldose reductase, ALDR, ATP10D, Fra-2, ABCA3, MYZAP, DRIM, STARD13, Thrombospondin 1, Ankyrin-G, NR2C1 (TR2), NUAK1, TSLC1, SLUG, L1CAM (CTF2), L1CAM (CTF1), L1CAM, TGF-beta receptor type III…
44	Prostatic Diseases	10704	6.99241e-26	2.98131e-24	6.99241e-26	2.98131e-24	478	MKP-4, FLJ10996, KIAA1632, Galpha(q)-specific peptide GPCRs, Aminoacylase-1, Protocadherin 9, LRRC15, Utrophin, PDGF-B, PTPR-gamma, Guanylate cyclase, Tcf(Lef), TCF7L2 (TCF4), ORP-family, Myosin ID, Myosin I, Claudin-1, FZD8, Frizzled, SERTAD4, MSRB3, SPECC1, WNT16, WNT, PSG2, Aldose reductase, ALDR, ATP10D, Fra-2, TIRAP (Mal), LMO4, DRIM, Vasohibin 2, STARD13, N-chimaerin, Thrombospondin 1, Anky…
45	In-house Adverse Events	4463	8.46486e-26	3.5289e-24	8.46486e-26	3.5289e-24	259	OTR, Galpha(q)-specific peptide GPCRs, PDGF-B, Guanylate cyclase, Tcf(Lef), TCF7L2 (TCF4), Myosin I, Claudin-1, Frizzled, MSRB3, WNT, Aldose reductase, CYP24A1, Fra-2, ABCA3, HMGA2, TIRAP (Mal), OLR1, Thrombospondin 1, NR2C1 (TR2), L1CAM (CTF2), L1CAM (CTF1), L1CAM, TGF-beta receptor type III (betaglycan), CRP3 (MLP), KV1.5, ITGB1, ADAM9, Cathepsin D, SPRY2, NCAM1, IL-8, RGS7, Dynamin, NQO1, Tiss…
46	Genital Neoplasms, Male	10718	9.83361e-26	4.0104e-24	9.83361e-26	4.0104e-24	478	MKP-4, FLJ10996, KIAA1632, Galpha(q)-specific peptide GPCRs, Aminoacylase-1, Protocadherin 9, LRRC15, Utrophin, PDGF-B, PTPR-gamma, Guanylate cyclase, Tcf(Lef), TCF7L2 (TCF4), ORP-family, Myosin ID, Myosin I, Claudin-1, FZD8, Frizzled, SERTAD4, MSRB3, SPECC1, WNT16, WNT, PSG2, Aldose reductase, ALDR, ATP10D, Fra-2, TIRAP (Mal), LMO4, DRIM, Vasohibin 2, STARD13, N-chimaerin, Thrombospondin 1, Anky…
47	Drug-Related Side Effects and Adverse Reactions	4494	1.02895e-25	4.10704e-24	1.02895e-25	4.10704e-24	260	OTR, Galpha(q)-specific peptide GPCRs, PDGF-B, Guanylate cyclase, Tcf(Lef), TCF7L2 (TCF4), Myosin I, Claudin-1, Frizzled, MSRB3, WNT, Aldose reductase, CYP24A1, Fra-2, ABCA3, HMGA2, TIRAP (Mal), OLR1, Thrombospondin 1, NR2C1 (TR2), L1CAM (CTF2), L1CAM (CTF1), L1CAM, TGF-beta receptor type III (betaglycan), CRP3 (MLP), KV1.5, ITGB1, ADAM9, Cathepsin D, SPRY2, NCAM1, IL-8, RGS7, Dynamin, NQO1, Tiss…
48	Genital Diseases, Male	10830	3.17297e-25	1.2401e-23	3.17297e-25	1.2401e-23	480	MKP-4, FLJ10996, KIAA1632, Galpha(q)-specific peptide GPCRs, Aminoacylase-1, Protocadherin 9, LRRC15, Utrophin, PDGF-B, PTPR-gamma, Guanylate cyclase, Tcf(Lef), TCF7L2 (TCF4), ORP-family, Myosin ID, Myosin I, Claudin-1, FZD8, Frizzled, SERTAD4, MSRB3, SPECC1, WNT16, WNT, PSG2, Aldose reductase, ALDR, ATP10D, Fra-2, TIRAP (Mal), LMO4, DRIM, Vasohibin 2, STARD13, N-chimaerin, Thrombospondin 1, Anky…
49	Skin and Connective Tissue Diseases	12823	6.13047e-25	2.34709e-23	6.13047e-25	2.34709e-23	540	MKP-4, FLJ10996, KIAA1632, CDCP1, EVC, Galpha(q)-specific peptide GPCRs, Protocadherin 9, LRRC15, Utrophin, PDGF-B, PTPR-gamma, Guanylate cyclase, Tcf(Lef), TCF7L2 (TCF4), KLHL29, OSBPL5, ORP-family, Myosin I, Claudin-1, Frizzled, WNT16, WNT, Aldose reductase, CYP24A1, ATP10D, Fra-2, ABCA3, HMGA2, TIRAP (Mal), LMO4, DRIM, OLR1, STARD13, N-chimaerin, Thrombospondin 1, Ankyrin-G, SLC7A5, Annexin VI…
50	Neoplasms, Connective and Soft Tissue	1265	8.27946e-25	3.10645e-23	8.27946e-25	3.10645e-23	114	OTR, Galpha(q)-specific peptide GPCRs, PDGF-B, Claudin-1, Frizzled, WNT, Aldose reductase, HMGA2, Thrombospondin 1, SLUG, L1CAM (CTF2), L1CAM (CTF1), L1CAM, ITGB1, ADAM9, NCAM1, IL-8, STIM1, IBP3, IBP, BMP4, TLE1, TLE, IGF1 receptor beta, IGF-1 receptor alpha, IGF-1 receptor, CD276, CD13, Aurora-B, NPY1R, Galpha(i)-specific peptide GPCRs, Ephrin-A receptors, Ephrin-A receptor 3, FGF2, XPD, c-Kit,…
