# Supplementary material for: VGLL4 Selectively Represses YAP-Dependent Gene Induction and Tumorigenic Phenotypes in Breast Cancer
Source: Sci Rep. 2017 Jul 21;7:6190. doi: 10.1038/s41598-017-06227-7 (PMC5522454; doi:10.1038/s41598-017-06227-7)
Supplement: Supplementary file 3 — Supplementary Table 3 [file 41598_2017_6227_MOESM3_ESM.xls]

## Sheet: GO Processes
Enrichment by GO Processes					VGLL4
#	Processes	Total	pValue	Min FDR	p-value	FDR	In Data	Network Objects from Active Data
1	system development	5782	4.69232e-45	3.32404e-41	4.69232e-45	3.32404e-41	304	EVC, OTR, Galpha(q)-specific peptide GPCRs, Protocadherin 9, SLC38A2, PDGF-B, PTPR-gamma, Guanylate cyclase, Tcf(Lef), TCF7L2 (TCF4), Myosin I, Claudin-1, FZD8, Frizzled, MDGA1, WNT16, WNT, Aldose reductase, ALDR, HMGA2, TIRAP (Mal), LMO4, Vasohibin 2, N-chimaerin, Ankyrin-G, TSLC1, SLUG, L1CAM, Kif2a, TGF-beta receptor type III (betaglycan), CRP3 (MLP), LHX9, ITGB1, LRCH4, RBM15/MKL1 fusion prot…
2	multicellular organism development	6592	3.22454e-40	1.14213e-36	3.22454e-40	1.14213e-36	319	EVC, OTR, Galpha(q)-specific peptide GPCRs, Protocadherin 9, SLC38A2, PDGF-B, PTPR-gamma, Guanylate cyclase, Tcf(Lef), TCF7L2 (TCF4), Myosin I, Claudin-1, FZD8, Frizzled, MDGA1, WNT16, WNT, Aldose reductase, ALDR, HMGA2, TIRAP (Mal), LMO4, Vasohibin 2, N-chimaerin, Ankyrin-G, TSLC1, SLUG, L1CAM, Kif2a, TGF-beta receptor type III (betaglycan), CRP3 (MLP), LHX9, ITGB1, PAQR7, LRCH4, RBM15/MKL1 fusi…
3	single-multicellular organism process	7507	3.81479e-38	9.00799e-35	3.81479e-38	9.00799e-35	341	EVC, OTR, Galpha(q)-specific peptide GPCRs, Protocadherin 9, SLC38A2, PDGF-B, PTPR-gamma, Guanylate cyclase, Tcf(Lef), TCF7L2 (TCF4), Myosin I, Claudin-1, FZD8, Frizzled, MDGA1, WNT16, WNT, Aldose reductase, ALDR, CYP24A1, HMGA2, TIRAP (Mal), LMO4, Vasohibin 2, N-chimaerin, Ankyrin-G, TSLC1, SLUG, L1CAM, Kif2a, TGF-beta receptor type III (betaglycan), CRP3 (MLP), LHX9, KV1.5, ITGB1, PAQR7, LRCH4,…
4	developmental process	7554	1.6125e-37	2.33965e-34	1.6125e-37	2.33965e-34	341	EVC, OTR, Galpha(q)-specific peptide GPCRs, Protocadherin 9, SLC38A2, PDGF-B, PTPR-gamma, Guanylate cyclase, Tcf(Lef), TCF7L2 (TCF4), UGCG, ORP-family, Myosin I, Claudin-1, FZD8, Frizzled, MDGA1, WNT16, WNT, Aldose reductase, ALDR, CYP24A1, HMGA2, TIRAP (Mal), LMO4, Vasohibin 2, N-chimaerin, Ankyrin-G, TSLC1, SLUG, L1CAM, Kif2a, TGF-beta receptor type III (betaglycan), CRP3 (MLP), LHX9, ITGB1, PA…
5	anatomical structure development	7130	1.65136e-37	2.33965e-34	1.65136e-37	2.33965e-34	329	EVC, OTR, Galpha(q)-specific peptide GPCRs, Protocadherin 9, SLC38A2, PDGF-B, PTPR-gamma, Guanylate cyclase, Tcf(Lef), TCF7L2 (TCF4), UGCG, ORP-family, Myosin I, Claudin-1, FZD8, Frizzled, MDGA1, WNT16, WNT, Aldose reductase, ALDR, HMGA2, TIRAP (Mal), LMO4, Vasohibin 2, N-chimaerin, Ankyrin-G, TSLC1, SLUG, L1CAM, Kif2a, TGF-beta receptor type III (betaglycan), CRP3 (MLP), LHX9, ITGB1, PAQR7, LRCH…
6	anatomical structure morphogenesis	2989	9.213e-37	1.08775e-33	9.213e-37	1.08775e-33	193	Galpha(q)-specific peptide GPCRs, PDGF-B, Tcf(Lef), TCF7L2 (TCF4), Myosin I, FZD8, Frizzled, WNT16, WNT, HMGA2, LMO4, Vasohibin 2, N-chimaerin, Ankyrin-G, TSLC1, SLUG, L1CAM, TGF-beta receptor type III (betaglycan), CRP3 (MLP), LHX9, ITGB1, RBM15/MKL1 fusion protein, Cathepsin D, SPRY2, NCAM1, ROBO4, IL-8, Dynamin, DACT1, Tissue kallikreins, Kallikrein 2, CYP26B1, Tropomyosin, STIM1, IBP, BMP4, T…
7	single-organism developmental process	7447	1.41281e-36	1.42977e-33	1.41281e-36	1.42977e-33	336	EVC, OTR, Galpha(q)-specific peptide GPCRs, Protocadherin 9, SLC38A2, PDGF-B, PTPR-gamma, Guanylate cyclase, Tcf(Lef), TCF7L2 (TCF4), ORP-family, Myosin I, Claudin-1, FZD8, Frizzled, MDGA1, WNT16, WNT, Aldose reductase, ALDR, CYP24A1, HMGA2, TIRAP (Mal), LMO4, Vasohibin 2, N-chimaerin, Ankyrin-G, TSLC1, SLUG, L1CAM, Kif2a, TGF-beta receptor type III (betaglycan), CRP3 (MLP), LHX9, ITGB1, PAQR7, L…
8	animal organ development	4392	2.54814e-36	2.25638e-33	2.54814e-36	2.25638e-33	242	EVC, OTR, Galpha(q)-specific peptide GPCRs, Protocadherin 9, SLC38A2, PDGF-B, PTPR-gamma, Guanylate cyclase, Tcf(Lef), TCF7L2 (TCF4), Myosin I, Claudin-1, FZD8, Frizzled, MDGA1, WNT16, WNT, Aldose reductase, ALDR, HMGA2, TIRAP (Mal), LMO4, Vasohibin 2, TSLC1, SLUG, TGF-beta receptor type III (betaglycan), CRP3 (MLP), LHX9, ITGB1, RBM15/MKL1 fusion protein, MKL1, Cathepsin D, SPRY2, NCAM1, CYP1A2,…
9	cell differentiation	4692	2.09091e-34	1.64578e-31	2.09091e-34	1.64578e-31	248	Galpha(q)-specific peptide GPCRs, PDGF-B, PTPR-gamma, Tcf(Lef), TCF7L2 (TCF4), ORP-family, Myosin I, Claudin-1, FZD8, Frizzled, MDGA1, WNT16, WNT, CYP24A1, HMGA2, TIRAP (Mal), LMO4, N-chimaerin, Ankyrin-G, TSLC1, SLUG, L1CAM, Kif2a, TGF-beta receptor type III (betaglycan), CRP3 (MLP), LHX9, ITGB1, PAQR7, RBM15/MKL1 fusion protein, MKL1, SPRY2, NCAM1, ROBO4, Dynamin-3, Dynamin, SIM2, DACT1, Tissue…
10	regulation of multicellular organismal process	3777	6.85476e-33	4.85591e-30	6.85476e-33	4.85591e-30	214	MAFbx, LRRTM3, OTR, Galpha(q)-specific peptide GPCRs, PDGF-B, PTPR-gamma, Guanylate cyclase alpha, Guanylate cyclase, Tcf(Lef), TCF7L2 (TCF4), Frizzled, MDGA1, WNT, Calponin-1, HMGA2, TIRAP (Mal), Vasohibin 2, N-chimaerin, Annexin VI, TSLC1, SLUG, NTF2, L1CAM, TGF-beta receptor type III (betaglycan), CRP3 (MLP), KV1.5, ITGB1, RBM15/MKL1 fusion protein, NCAM1, IL-8, Dynamin-3, Dynamin, DACT1, Tiss…
11	cellular developmental process	4943	1.78697e-32	1.15081e-29	1.78697e-32	1.15081e-29	252	Galpha(q)-specific peptide GPCRs, PDGF-B, PTPR-gamma, Tcf(Lef), TCF7L2 (TCF4), ORP-family, Myosin I, Claudin-1, FZD8, Frizzled, MDGA1, WNT16, WNT, CYP24A1, HMGA2, TIRAP (Mal), LMO4, N-chimaerin, Ankyrin-G, TSLC1, SLUG, L1CAM, Kif2a, TGF-beta receptor type III (betaglycan), CRP3 (MLP), LHX9, ITGB1, PAQR7, RBM15/MKL1 fusion protein, MKL1, SPRY2, NCAM1, ROBO4, Dynamin-3, Dynamin, SIM2, DACT1, Tissue…
12	multicellular organismal process	9230	4.88365e-32	2.88298e-29	4.88365e-32	2.88298e-29	374	MAFbx, EVC, OTR, Galpha(q)-specific peptide GPCRs, Protocadherin 9, SLC38A2, PDGF-B, PTPR-gamma, Guanylate cyclase alpha, Guanylate cyclase, Tcf(Lef), TCF7L2 (TCF4), ORP-family, Myosin I, Claudin-1, FZD8, Frizzled, MDGA1, WNT16, WNT, PSG2, Aldose reductase, ALDR, CYP24A1, HMGA2, TIRAP (Mal), LMO4, OLR1, Vasohibin 2, N-chimaerin, Ankyrin-G, PSG7, Annexin VI, TSLC1, SLUG, L1CAM, Kif2a, TGF-beta rec…
13	negative regulation of biological process	6245	6.10149e-32	3.32484e-29	6.10149e-32	3.32484e-29	291	MKP-4, MAFbx, LRRTM3, OTR, Galpha(q)-specific peptide GPCRs, LRRC15, PDGF-B, PTPR-gamma, Guanylate cyclase alpha, Guanylate cyclase, Tcf(Lef), TCF7L2 (TCF4), ORP-family, Myosin ID, Myosin I, FZD8, Frizzled, MDGA1, WNT16, WNT, HMGA2, TIRAP (Mal), LMO4, Ankyrin-G, NR2C1 (TR2), SLUG, NTF2, TGF-beta receptor type III (betaglycan), CRP3 (MLP), LHX9, KV1.5, ITGB1, LRCH4, RBM15/MKL1 fusion protein, MKL1…
14	neurogenesis	2225	3.62191e-30	1.83269e-27	3.62191e-30	1.83269e-27	151	Galpha(q)-specific peptide GPCRs, PDGF-B, PTPR-gamma, Tcf(Lef), TCF7L2 (TCF4), FZD8, Frizzled, MDGA1, WNT16, WNT, HMGA2, LMO4, N-chimaerin, Ankyrin-G, L1CAM, LHX9, ITGB1, RBM15/MKL1 fusion protein, MKL1, NCAM1, Dynamin-3, Dynamin, DACT1, Tissue kallikreins, BMP4, BMP6, SPAR (SIPA1L1), FOXB1, eEF1A, eEF1A1, CTHRC1, LRRN1, NAV1, Galpha(i)-specific peptide GPCRs, NR2, NR2A, PGE2R3, Galpha(i)-specifi…
15	nervous system development	3157	5.72307e-30	2.70282e-27	5.72307e-30	2.70282e-27	186	OTR, Galpha(q)-specific peptide GPCRs, Protocadherin 9, SLC38A2, PDGF-B, PTPR-gamma, Tcf(Lef), TCF7L2 (TCF4), Myosin I, Claudin-1, FZD8, Frizzled, MDGA1, WNT16, WNT, HMGA2, LMO4, N-chimaerin, Ankyrin-G, TSLC1, L1CAM, Kif2a, LHX9, ITGB1, LRCH4, RBM15/MKL1 fusion protein, MKL1, NCAM1, Dynamin-3, Dynamin, SIM2, DACT1, Tissue kallikreins, Tropomyosin, BMP4, BMP6, SPAR (SIPA1L1), FOXB1, eEF1A, eEF1A1,…
16	circulatory system development	1253	2.51172e-28	1.04665e-25	2.51172e-28	1.04665e-25	106	OTR, Galpha(q)-specific peptide GPCRs, PDGF-B, Tcf(Lef), TCF7L2 (TCF4), Myosin I, FZD8, Frizzled, WNT16, WNT, LMO4, Vasohibin 2, SLUG, TGF-beta receptor type III (betaglycan), CRP3 (MLP), ITGB1, RBM15/MKL1 fusion protein, ROBO4, IL-8, Dynamin, Tissue kallikreins, Kallikrein 2, Tropomyosin, BMP4, PLC-epsilon, TEM5, Fibrillin 1, Fibrillin, Nucleoredoxin, NPY1R, Galpha(i)-specific peptide GPCRs, Eph…
17	cardiovascular system development	1253	2.51172e-28	1.04665e-25	2.51172e-28	1.04665e-25	106	OTR, Galpha(q)-specific peptide GPCRs, PDGF-B, Tcf(Lef), TCF7L2 (TCF4), Myosin I, FZD8, Frizzled, WNT16, WNT, LMO4, Vasohibin 2, SLUG, TGF-beta receptor type III (betaglycan), CRP3 (MLP), ITGB1, RBM15/MKL1 fusion protein, ROBO4, IL-8, Dynamin, Tissue kallikreins, Kallikrein 2, Tropomyosin, BMP4, PLC-epsilon, TEM5, Fibrillin 1, Fibrillin, Nucleoredoxin, NPY1R, Galpha(i)-specific peptide GPCRs, Eph…
18	negative regulation of cellular process	5781	4.68103e-28	1.84225e-25	4.68103e-28	1.84225e-25	268	MKP-4, LRRTM3, Galpha(q)-specific peptide GPCRs, LRRC15, PDGF-B, PTPR-gamma, Guanylate cyclase, Tcf(Lef), TCF7L2 (TCF4), ORP-family, Myosin ID, Myosin I, FZD8, Frizzled, MDGA1, WNT16, WNT, HMGA2, LMO4, Ankyrin-G, NR2C1 (TR2), SLUG, TGF-beta receptor type III (betaglycan), CRP3 (MLP), LHX9, ITGB1, LRCH4, RBM15/MKL1 fusion protein, MKL1, IRF2BP2, SPRY2, NCAM1, ROBO4, IL-8, RGS7, Testin, TMEM46, Dyn…
19	movement of cell or subcellular component	1795	8.70491e-28	3.24556e-25	8.70491e-28	3.24556e-25	129	Galpha(q)-specific peptide GPCRs, PDGF-B, Tcf(Lef), Myosin I, Frizzled, MDGA1, WNT, PSG2, OLR1, N-chimaerin, Ankyrin-G, SLUG, L1CAM, Kif2a, TGF-beta receptor type III (betaglycan), LHX9, KV1.5, ITGB1, RBM15/MKL1 fusion protein, MKL1, NCAM1, IL-8, Tropomyosin-4, Tropomyosin, FOXB1, CTHRC1, Fascin, TEM5, NAV1, Galpha(i)-specific peptide GPCRs, Syndecan-3, Ephrin-A receptors, Ephrin-A receptor 3, FG…
20	positive regulation of biological process	6832	1.2381e-27	4.38536e-25	1.2381e-27	4.38536e-25	298	MKP-4, MAFbx, EVC, LRRTM3, OTR, Galpha(q)-specific peptide GPCRs, LRRC15, PDGF-B, Guanylate cyclase alpha, Guanylate cyclase, GUCY1A2, Tcf(Lef), TCF7L2 (TCF4), UGCG, ORP-family, Myosin I, Claudin-1, FZD8, Frizzled, WNT16, WNT, Aldose reductase, ALDR, HMGA2, TIRAP (Mal), LMO4, Vasohibin 2, N-chimaerin, Ankyrin-G, NR2C1 (TR2), TSLC1, SLUG, NTF2, L1CAM, TGF-beta receptor type III (betaglycan), CRP3 …
21	generation of neurons	2094	3.97523e-27	1.34098e-24	3.97523e-27	1.34098e-24	140	Galpha(q)-specific peptide GPCRs, PDGF-B, PTPR-gamma, Tcf(Lef), TCF7L2 (TCF4), FZD8, Frizzled, MDGA1, WNT16, WNT, HMGA2, LMO4, N-chimaerin, Ankyrin-G, L1CAM, LHX9, ITGB1, RBM15/MKL1 fusion protein, MKL1, NCAM1, Dynamin-3, Dynamin, DACT1, Tissue kallikreins, BMP4, BMP6, SPAR (SIPA1L1), FOXB1, eEF1A, eEF1A1, CTHRC1, LRRN1, NAV1, Galpha(i)-specific peptide GPCRs, PGE2R3, Galpha(i)-specific prostanoi…
22	locomotion	1497	4.18182e-27	1.34655e-24	4.18182e-27	1.34655e-24	115	Galpha(q)-specific peptide GPCRs, PDGF-B, Tcf(Lef), Myosin I, Frizzled, MDGA1, WNT, PSG2, OLR1, N-chimaerin, Ankyrin-G, SLUG, L1CAM, TGF-beta receptor type III (betaglycan), LHX9, ITGB1, RBM15/MKL1 fusion protein, MKL1, NCAM1, IL-8, BMP4, FOXB1, CTHRC1, Fascin, TEM5, NAV1, Galpha(i)-specific peptide GPCRs, NR2, NR2A, Syndecan-3, Ephrin-A receptors, Ephrin-A receptor 3, FGF2, PPAP2, LPP3, c-Kit, F…
23	tissue development	2301	4.82382e-27	1.48574e-24	4.82382e-27	1.48574e-24	148	EVC, Galpha(q)-specific peptide GPCRs, PDGF-B, Tcf(Lef), TCF7L2 (TCF4), UGCG, Myosin I, Claudin-1, Frizzled, WNT16, WNT, HMGA2, LMO4, SLUG, TGF-beta receptor type III (betaglycan), CRP3 (MLP), ITGB1, RBM15/MKL1 fusion protein, Cathepsin D, SPRY2, DACT1, Tissue kallikreins, Kallikrein 2, CYP26B1, Tropomyosin, STIM1, IBP, BMP4, BMP6, FOXB1, CTHRC1, ADA, Galpha(i)-specific peptide GPCRs, LAMC2, CYP1…
24	cell surface receptor signaling pathway	2970	5.4828e-27	1.61834e-24	5.4828e-27	1.61834e-24	173	EVC, LRRTM3, OTR, Galpha(q)-specific peptide GPCRs, LRRC15, PDGF-B, PTPR-gamma, Guanylate cyclase, Tcf(Lef), TCF7L2 (TCF4), Myosin I, FZD8, Frizzled, WNT16, WNT, TIRAP (Mal), N-chimaerin, SLUG, L1CAM, TGF-beta receptor type III (betaglycan), KV1.5, ITGB1, RBM15/MKL1 fusion protein, NCAM1, IL-8, Dynamin, DACT1, MALT1, IBP, BMP4, TLE1, TLE, BMP6, SPAR (SIPA1L1), Kv2.1, CTHRC1, PLC-epsilon, TEM5, Nu…
25	anatomical structure formation involved in morphogenesis	1410	1.92858e-26	5.46482e-24	1.92858e-26	5.46482e-24	110	Galpha(q)-specific peptide GPCRs, Tcf(Lef), FZD8, Frizzled, WNT16, WNT, HMGA2, LMO4, Vasohibin 2, SLUG, TGF-beta receptor type III (betaglycan), CRP3 (MLP), ITGB1, RBM15/MKL1 fusion protein, ROBO4, IL-8, Tissue kallikreins, Tropomyosin, STIM1, BMP4, FOXB1, CTHRC1, ADA, TEM5, Fibrillin, Galpha(i)-specific peptide GPCRs, Ephrin-A receptors, FGF2, FMNL3, CXXC6, FIC1, IGFBP7/8, PMP22, FHOD3, Smooth m…
26	regulation of locomotion	1089	2.52395e-26	6.8768e-24	2.52395e-26	6.8768e-24	95	Galpha(q)-specific peptide GPCRs, LRRC15, PDGF-B, PTPR-gamma, Tcf(Lef), ORP-family, Myosin I, WNT, TIRAP (Mal), LMO4, SLUG, TGF-beta receptor type III (betaglycan), ITGB1, ROBO4, IL-8, Tropomyosin, IBP, BMP4, ADA, TEM5, Galpha(i)-specific peptide GPCRs, PGE2R3, Galpha(i)-specific prostanoid GPCRs, Galpha(q)-specific prostanoid GPCRs, Syndecan-3, Ephrin-A receptors, Ephrin-A receptor 3, FGF2, ARHG…
27	regulation of cell motility	1040	6.32765e-26	1.65402e-23	6.32765e-26	1.65402e-23	92	Galpha(q)-specific peptide GPCRs, LRRC15, PDGF-B, PTPR-gamma, Tcf(Lef), ORP-family, Myosin I, WNT, TIRAP (Mal), LMO4, SLUG, TGF-beta receptor type III (betaglycan), ITGB1, ROBO4, IL-8, Tropomyosin, IBP, BMP4, ADA, TEM5, Galpha(i)-specific peptide GPCRs, PGE2R3, Galpha(i)-specific prostanoid GPCRs, Galpha(q)-specific prostanoid GPCRs, Syndecan-3, Ephrin-A receptors, Ephrin-A receptor 3, FGF2, ARHG…
28	regulation of cellular component movement	1124	6.53763e-26	1.65402e-23	6.53763e-26	1.65402e-23	96	Galpha(q)-specific peptide GPCRs, LRRC15, PDGF-B, PTPR-gamma, Tcf(Lef), ORP-family, Myosin I, WNT, TIRAP (Mal), LMO4, SLUG, TGF-beta receptor type III (betaglycan), ITGB1, ROBO4, IL-8, Tropomyosin, IBP, BMP4, ADA, TEM5, Galpha(i)-specific peptide GPCRs, PGE2R3, Galpha(i)-specific prostanoid GPCRs, Galpha(q)-specific prostanoid GPCRs, Syndecan-3, Ephrin-A receptors, Ephrin-A receptor 3, FGF2, ARHG…
29	cell development	2227	1.77621e-25	4.33886e-23	1.77621e-25	4.33886e-23	142	Galpha(q)-specific peptide GPCRs, PDGF-B, Tcf(Lef), TCF7L2 (TCF4), ORP-family, Myosin I, Claudin-1, Frizzled, WNT16, WNT, HMGA2, N-chimaerin, Ankyrin-G, SLUG, L1CAM, TGF-beta receptor type III (betaglycan), CRP3 (MLP), LHX9, ITGB1, PAQR7, RBM15/MKL1 fusion protein, MKL1, NCAM1, Dynamin, DACT1, Tissue kallikreins, Tropomyosin, BMP4, BMP6, FOXB1, CTHRC1, LRRN1, Nectin-3, Galpha(i)-specific peptide …
30	positive regulation of multicellular organismal process	2143	4.06544e-25	9.59987e-23	4.06544e-25	9.59987e-23	138	LRRTM3, OTR, Galpha(q)-specific peptide GPCRs, PDGF-B, Guanylate cyclase, Tcf(Lef), TCF7L2 (TCF4), Frizzled, WNT, HMGA2, TIRAP (Mal), Vasohibin 2, TSLC1, SLUG, L1CAM, ITGB1, NCAM1, IL-8, Tissue kallikreins, CYP26B1, PRG2, Tropomyosin, MALT1, BMP4, BMP6, eEF1A, eEF1A1, CTHRC1, CD276, ADA, LRRN1, TEM5, Fibrillin, NPY1R, Galpha(i)-specific peptide GPCRs, PGE2R3, Galpha(i)-specific prostanoid GPCRs, …
31	regulation of developmental process	3316	5.12655e-25	1.1715e-22	5.12655e-25	1.1715e-22	181	LRRTM3, OTR, Galpha(q)-specific peptide GPCRs, PDGF-B, PTPR-gamma, Guanylate cyclase, Tcf(Lef), TCF7L2 (TCF4), Frizzled, MDGA1, WNT, HMGA2, LMO4, Vasohibin 2, N-chimaerin, NUAK1, SLUG, L1CAM, TGF-beta receptor type III (betaglycan), CRP3 (MLP), ITGB1, RBM15/MKL1 fusion protein, SPRY2, NCAM1, IL-8, Dynamin-3, Dynamin, DACT1, Tissue kallikreins, CYP26B1, Tropomyosin, IBP, BMP4, BMP6, SPAR (SIPA1L1)…
32	regulation of response to stimulus	4960	6.57772e-25	1.45614e-22	6.57772e-25	1.45614e-22	235	MKP-4, MAFbx, EVC, LRRTM3, Galpha(q)-specific peptide GPCRs, LRRC15, PDGF-B, Guanylate cyclase, Tcf(Lef), TCF7L2 (TCF4), ORP-family, Myosin I, FZD8, Frizzled, WNT16, WNT, Aldose reductase, ALDR, HMGA2, TIRAP (Mal), N-chimaerin, NR2C1 (TR2), NUAK1, TSLC1, SLUG, L1CAM, TGF-beta receptor type III (betaglycan), ITGB1, RBM15/MKL1 fusion protein, MKL1, SPRY2, NCAM1, IL-8, RGS7, TMEM46, Dynamin, MC-CPA,…
33	regulation of cell communication	4033	7.39992e-25	1.58852e-22	7.39992e-25	1.58852e-22	205	MKP-4, EVC, LRRTM3, OTR, Galpha(q)-specific peptide GPCRs, LRRC15, PDGF-B, Guanylate cyclase, Tcf(Lef), TCF7L2 (TCF4), ORP-family, Myosin I, FZD8, Frizzled, WNT16, WNT, Aldose reductase, ALDR, HMGA2, TIRAP (Mal), N-chimaerin, Ankyrin-G, NR2C1 (TR2), NUAK1, SLUG, L1CAM, TGF-beta receptor type III (betaglycan), KV1.5, ITGB1, RBM15/MKL1 fusion protein, MKL1, SPRY2, NCAM1, IL-8, RGS7, TMEM46, Dynamin…
34	regulation of cell migration	975	9.06589e-25	1.8889e-22	9.06589e-25	1.8889e-22	87	Galpha(q)-specific peptide GPCRs, LRRC15, PDGF-B, PTPR-gamma, Tcf(Lef), ORP-family, Myosin I, WNT, TIRAP (Mal), LMO4, SLUG, TGF-beta receptor type III (betaglycan), ITGB1, ROBO4, IL-8, Tropomyosin, IBP, BMP4, ADA, TEM5, Galpha(i)-specific peptide GPCRs, PGE2R3, Galpha(i)-specific prostanoid GPCRs, Galpha(q)-specific prostanoid GPCRs, Syndecan-3, Ephrin-A receptors, Ephrin-A receptor 3, FGF2, PPAP…
35	regulation of signaling	4089	1.68205e-24	3.40446e-22	1.68205e-24	3.40446e-22	206	MKP-4, EVC, LRRTM3, OTR, Galpha(q)-specific peptide GPCRs, LRRC15, PDGF-B, Guanylate cyclase, Tcf(Lef), TCF7L2 (TCF4), ORP-family, Myosin I, FZD8, Frizzled, WNT16, WNT, Aldose reductase, ALDR, HMGA2, TIRAP (Mal), N-chimaerin, NR2C1 (TR2), NUAK1, SLUG, L1CAM, TGF-beta receptor type III (betaglycan), KV1.5, ITGB1, RBM15/MKL1 fusion protein, MKL1, SPRY2, NCAM1, IL-8, RGS7, TMEM46, Dynamin, DACT1, CN…
36	enzyme linked receptor protein signaling pathway	971	2.90227e-24	5.71103e-22	2.90227e-24	5.71103e-22	86	Galpha(q)-specific peptide GPCRs, PDGF-B, PTPR-gamma, Guanylate cyclase, Tcf(Lef), Myosin I, WNT, N-chimaerin, TGF-beta receptor type III (betaglycan), ITGB1, Dynamin, IBP, BMP4, BMP6, SPAR (SIPA1L1), PLC-epsilon, NR2, Ephrin-A receptors, Ephrin-A receptor 3, FGF2, SHC3, c-Kit, IGFBP7/8, REPS2, Gas6, FIBL-6, LTBP1, LTBP3, FLRT2, MRLC, KAL1, FGFR2, HB-EGF, MyHC, GDNF, LTBP2, HIPK2, GALNT3, IGF-2, …
37	regulation of multicellular organismal development	2558	9.11027e-24	1.74425e-21	9.11027e-24	1.74425e-21	151	LRRTM3, OTR, Galpha(q)-specific peptide GPCRs, PDGF-B, PTPR-gamma, Guanylate cyclase, Tcf(Lef), TCF7L2 (TCF4), Frizzled, MDGA1, WNT, HMGA2, Vasohibin 2, N-chimaerin, SLUG, L1CAM, TGF-beta receptor type III (betaglycan), ITGB1, RBM15/MKL1 fusion protein, NCAM1, IL-8, Dynamin-3, Dynamin, DACT1, Tissue kallikreins, CYP26B1, BMP4, BMP6, SPAR (SIPA1L1), eEF1A, eEF1A1, CTHRC1, CD276, ADA, LRRN1, TEM5, …
38	organ morphogenesis	1343	1.41333e-23	2.63475e-21	1.41333e-23	2.63475e-21	102	Galpha(q)-specific peptide GPCRs, PDGF-B, Tcf(Lef), TCF7L2 (TCF4), Frizzled, WNT16, WNT, HMGA2, SLUG, TGF-beta receptor type III (betaglycan), LHX9, RBM15/MKL1 fusion protein, Cathepsin D, SPRY2, Tissue kallikreins, Kallikrein 2, CYP26B1, Tropomyosin, STIM1, IBP, BMP4, TLE1, TLE, BMP6, CTHRC1, Nectin-3, Fibrillin 1, Fibrillin, NPY1R, Galpha(i)-specific peptide GPCRs, Ephrin-A receptors, FGF2, LIG…
39	regulation of signal transduction	3625	1.86778e-23	3.39265e-21	1.86778e-23	3.39265e-21	188	MKP-4, EVC, LRRTM3, Galpha(q)-specific peptide GPCRs, LRRC15, PDGF-B, Guanylate cyclase, Tcf(Lef), TCF7L2 (TCF4), ORP-family, Myosin I, FZD8, Frizzled, WNT16, WNT, Aldose reductase, ALDR, HMGA2, TIRAP (Mal), N-chimaerin, NR2C1 (TR2), NUAK1, SLUG, L1CAM, TGF-beta receptor type III (betaglycan), ITGB1, RBM15/MKL1 fusion protein, MKL1, SPRY2, NCAM1, IL-8, RGS7, TMEM46, Dynamin, DACT1, CNKSR3, Tissue…
40	response to external stimulus	2936	1.98914e-23	3.52276e-21	1.98914e-23	3.52276e-21	164	Galpha(q)-specific peptide GPCRs, SLC38A2, PDGF-B, Guanylate cyclase alpha, Guanylate cyclase, Tcf(Lef), TCF7L2 (TCF4), Myosin I, Claudin-1, Frizzled, WNT, CYP24A1, HMGA2, TIRAP (Mal), N-chimaerin, Ankyrin-G, L1CAM, CRP3 (MLP), LHX9, KV1.5, ITGB1, NCAM1, CYP1A2, IL-8, MC-CPA, Tissue kallikreins, PRG2, MALT1, IBP, BMP4, BMP6, Kv2.1, TFPI, ADA, Fascin, Galpha(i)-specific peptide GPCRs, NR2, NR2A, P…
41	blood vessel development	712	4.97404e-23	8.59417e-21	4.97404e-23	8.59417e-21	71	Galpha(q)-specific peptide GPCRs, PDGF-B, Tcf(Lef), TCF7L2 (TCF4), Myosin I, FZD8, Frizzled, WNT, Vasohibin 2, TGF-beta receptor type III (betaglycan), ITGB1, RBM15/MKL1 fusion protein, ROBO4, IL-8, Dynamin, BMP4, TEM5, Galpha(i)-specific peptide GPCRs, Ephrin-A receptors, FGF2, PPAP2, LPP3, FMNL3, COUP-TF, COUP-TFII, IGFBP7/8, LTBP1, ITGB8, FGFR2, HB-EGF, MCAM, MyHC, Semaphorin 3E, BETA-IG-H3, R…
42	response to endogenous stimulus	2401	9.06177e-23	1.52842e-20	9.06177e-23	1.52842e-20	143	MAFbx, OTR, Galpha(q)-specific peptide GPCRs, PDGF-B, Tcf(Lef), Claudin-1, Frizzled, WNT, Aldose reductase, ALDR, ABCA3, NR2C1 (TR2), SLUG, L1CAM, TGF-beta receptor type III (betaglycan), ITGB1, PAQR7, NCAM1, IL-8, Dynamin, ATP7B, IBP, BMP4, BMP6, eEF1A, eEF1A1, ADA, Fibrillin 1, Fibrillin, Galpha(i)-specific peptide GPCRs, NR2, NR2A, PGE2R3, Galpha(i)-specific prostanoid GPCRs, Galpha(q)-specifi…
43	cell migration	1087	3.70789e-22	6.10854e-20	3.70789e-22	6.10854e-20	88	Galpha(q)-specific peptide GPCRs, PDGF-B, Tcf(Lef), Myosin I, Frizzled, MDGA1, WNT, PSG2, OLR1, SLUG, L1CAM, TGF-beta receptor type III (betaglycan), ITGB1, RBM15/MKL1 fusion protein, MKL1, IL-8, FOXB1, CTHRC1, Fascin, TEM5, NAV1, Galpha(i)-specific peptide GPCRs, Syndecan-3, Ephrin-A receptors, Ephrin-A receptor 3, FGF2, PPAP2, LPP3, c-Kit, FMNL3, COUP-TF, COUP-TFII, Ajuba, SLIT3, IGFBP7/8, Gas6…
44	positive regulation of cellular process	6196	4.80784e-22	7.74061e-20	4.80784e-22	7.74061e-20	265	MKP-4, MAFbx, EVC, LRRTM3, OTR, Galpha(q)-specific peptide GPCRs, LRRC15, PDGF-B, Guanylate cyclase alpha, Guanylate cyclase, GUCY1A2, Tcf(Lef), TCF7L2 (TCF4), UGCG, ORP-family, Myosin I, Claudin-1, FZD8, Frizzled, WNT16, WNT, Aldose reductase, ALDR, HMGA2, TIRAP (Mal), LMO4, Vasohibin 2, N-chimaerin, Ankyrin-G, NR2C1 (TR2), TSLC1, SLUG, L1CAM, TGF-beta receptor type III (betaglycan), CRP3 (MLP),…
45	tissue morphogenesis	821	5.45071e-22	8.58064e-20	5.45071e-22	8.58064e-20	75	Galpha(q)-specific peptide GPCRs, PDGF-B, Tcf(Lef), Frizzled, WNT16, WNT, HMGA2, LMO4, SLUG, TGF-beta receptor type III (betaglycan), ITGB1, RBM15/MKL1 fusion protein, Cathepsin D, SPRY2, Tissue kallikreins, Kallikrein 2, Tropomyosin, IBP, BMP4, CTHRC1, Galpha(i)-specific peptide GPCRs, Ephrin-A receptors, FGF2, Ajuba, Fras1, Cathepsin V, MRLC, MPP5, FGFR2, HB-EGF, MyHC, GDNF, Semaphorin 3E, Plak…
46	localization of cell	1212	8.77387e-22	1.32243e-19	8.77387e-22	1.32243e-19	93	Galpha(q)-specific peptide GPCRs, PDGF-B, Tcf(Lef), Myosin I, Frizzled, MDGA1, WNT, PSG2, OLR1, SLUG, L1CAM, TGF-beta receptor type III (betaglycan), ITGB1, RBM15/MKL1 fusion protein, MKL1, IL-8, FOXB1, CTHRC1, Fascin, TEM5, NAV1, Galpha(i)-specific peptide GPCRs, Syndecan-3, Ephrin-A receptors, Ephrin-A receptor 3, FGF2, PPAP2, LPP3, c-Kit, FMNL3, COUP-TF, COUP-TFII, Ajuba, SLIT3, IGFBP7/8, Gas6…
47	cell motility	1212	8.77387e-22	1.32243e-19	8.77387e-22	1.32243e-19	93	Galpha(q)-specific peptide GPCRs, PDGF-B, Tcf(Lef), Myosin I, Frizzled, MDGA1, WNT, PSG2, OLR1, SLUG, L1CAM, TGF-beta receptor type III (betaglycan), ITGB1, RBM15/MKL1 fusion protein, MKL1, IL-8, FOXB1, CTHRC1, Fascin, TEM5, NAV1, Galpha(i)-specific peptide GPCRs, Syndecan-3, Ephrin-A receptors, Ephrin-A receptor 3, FGF2, PPAP2, LPP3, c-Kit, FMNL3, COUP-TF, COUP-TFII, Ajuba, SLIT3, IGFBP7/8, Gas6…
48	biological adhesion	1714	1.17581e-21	1.7353e-19	1.17581e-21	1.7353e-19	114	Galpha(q)-specific peptide GPCRs, Protocadherin 9, LRRC15, Tcf(Lef), Myosin I, Claudin-1, FZD8, Frizzled, WNT, OLR1, NUAK1, TSLC1, L1CAM, ITGB1, NCAM1, Testin, CYP26B1, MALT1, Cadherin 18 (or 14), type II, CD276, ADA, Fascin, Nectin-3, PLEKHA7, CNTNAP3, LMO7, PREL1, Galpha(i)-specific peptide GPCRs, Syndecan-3, LAMC2, Ephrin-A receptors, Ephrin-A receptor 3, ARHGAP18, PPAP2, LPP3, c-Kit, Caldesmo…
49	regulation of localization	3402	1.29124e-21	1.86677e-19	1.29124e-21	1.86677e-19	176	OTR, Galpha(q)-specific peptide GPCRs, LRRC15, PDGF-B, PTPR-gamma, Guanylate cyclase, Tcf(Lef), TCF7L2 (TCF4), UGCG, ORP-family, Myosin I, Frizzled, WNT, HMGA2, TIRAP (Mal), LMO4, Ankyrin-G, TSLC1, SLUG, NTF2, TGF-beta receptor type III (betaglycan), KV1.5, ITGB1, NCAM1, ROBO4, IL-8, Dynamin, STIM2, DACT1, CNKSR3, Tropomyosin, NELL2, STIM1, IBP, BMP4, BMP6, Kv2.1, CD276, ADA, PRNP, TEM5, Slp5, NP…
50	vasculature development	756	1.58885e-21	2.25109e-19	1.58885e-21	2.25109e-19	71	Galpha(q)-specific peptide GPCRs, PDGF-B, Tcf(Lef), TCF7L2 (TCF4), Myosin I, FZD8, Frizzled, WNT, Vasohibin 2, TGF-beta receptor type III (betaglycan), ITGB1, RBM15/MKL1 fusion protein, ROBO4, IL-8, Dynamin, BMP4, TEM5, Galpha(i)-specific peptide GPCRs, Ephrin-A receptors, FGF2, PPAP2, LPP3, FMNL3, COUP-TF, COUP-TFII, IGFBP7/8, LTBP1, ITGB8, FGFR2, HB-EGF, MCAM, MyHC, Semaphorin 3E, BETA-IG-H3, R…
